# Supplementary material for: Hidden complexity in the ontogeny of sexual size dimorphism in male-larger beetles
Source: Sci Rep. 2018 Apr 12;8:5871. doi: 10.1038/s41598-018-24047-1 (PMC5897324; doi:10.1038/s41598-018-24047-1)
Supplement: Supplementary file 2 — Supplementary data 1 [file 41598_2018_24047_MOESM2_ESM.xlsx]

## Sheet: E.gralli
Individual code	Age [days]	Mass [mg]	Instar	Sex
1	0	16	1	Male
1	2	28	1	Male
1	4	43	1	Male
1	8	88	1	Male
1	10	105	1	Male
1	12	125	1	Male
1	14	141	1	Male
1	16	172	1	Male
1	18	162	2	Male
1	22	312	2	Male
1	25	418	2	Male
1	29	562	2	Male
1	33	681	2	Male
1	36	872	2	Male
1	40	1002	2	Male
1	44	1132	2	Male
1	47	1284	2	Male
1	51	1206	2	Male
1	59	1529	3	Male
1	62	1769	3	Male
1	65	1979	3	Male
1	69	2278	3	Male
1	73	2577	3	Male
1	76	2690	3	Male
1	79	2856	3	Male
1	85	3346	3	Male
1	88	3456	3	Male
1	95	3943	3	Male
1	98	4075	3	Male
1	102	4107	3	Male
1	105	4165	3	Male
1	108	4275	3	Male
1	112	4673	3	Male
1	118	4906	3	Male
1	122	4948	3	Male
1	125	5107	3	Male
1	132	5378	3	Male
1	136	5717	3	Male
1	143	5922	3	Male
1	151	5805	3	Male
1	159	6281	3	Male
1	166	6549	3	Male
1	170	6381	3	Male
1	177	5993	3	Male
1	181	6031	3	Male
1	185	6225	3	Male
1	192	6039	3	Male
1	196	6005	3	Male
1	201	5945	3	Male
1	209	5422	3	Male
1	213	6132	3	Male
2	0	16	1	Male
2	2	29	1	Male
2	4	44	1	Male
2	8	91	1	Male
2	10	107	1	Male
2	12	127	1	Male
2	14	143	1	Male
2	16	178	1	Male
2	18	168	2	Male
2	22	348	2	Male
2	25	475	2	Male
2	29	617	2	Male
2	33	788	2	Male
2	36	883	2	Male
2	40	980	2	Male
2	44	1191	2	Male
2	48	1240	2	Male
2	52	1183	2	Male
2	59	1501	3	Male
2	62	1817	3	Male
2	65	2120	3	Male
2	69	2579	3	Male
2	73	2816	3	Male
2	76	3042	3	Male
2	79	3253	3	Male
2	85	3963	3	Male
2	88	4074	3	Male
2	95	4620	3	Male
2	98	4814	3	Male
2	102	4881	3	Male
2	105	4955	3	Male
2	108	4910	3	Male
2	112	5035	3	Male
2	118	5434	3	Male
2	122	5481	3	Male
2	125	5794	3	Male
2	132	6065	3	Male
2	136	6397	3	Male
2	143	6608	3	Male
2	151	7053	3	Male
2	159	7531	3	Male
2	166	7987	3	Male
2	170	7696	3	Male
2	177	6322	3	Male
2	181	7229	3	Male
3	0	14	1	Female
3	2	27	1	Female
3	4	41	1	Female
3	8	84	1	Female
3	10	103	1	Female
3	12	122	1	Female
3	16	150	1	Female
3	18	178	1	Female
3	20	221	2	Female
3	23	313	2	Female
3	27	426	2	Female
3	30	573	2	Female
3	34	672	2	Female
3	38	772	2	Female
3	41	911	2	Female
3	45	922	2	Female
3	50	955	2	Female
3	56	1009	2	Female
3	64	1258	3	Female
3	67	1623	3	Female
3	70	1834	3	Female
3	76	2397	3	Female
3	79	2533	3	Female
3	86	3013	3	Female
3	89	3145	3	Female
3	93	3289	3	Female
3	96	3358	3	Female
3	100	3533	3	Female
3	104	3984	3	Female
3	110	4337	3	Female
3	114	4498	3	Female
3	117	4645	3	Female
3	121	4782	3	Female
3	127	4770	3	Female
3	135	4991	3	Female
3	142	5174	3	Female
3	146	5248	3	Female
3	153	5255	3	Female
3	157	5052	3	Female
3	161	5351	3	Female
3	168	5361	3	Female
3	177	5747	3	Female
4	0	13	1	Male
4	2	26	1	Male
4	4	40	1	Male
4	8	82	1	Male
4	10	102	1	Male
4	12	128	1	Male
4	14	155	1	Male
4	18	200	1	Male
4	20	197	2	Male
4	22	259	2	Male
4	25	387	2	Male
4	29	558	2	Male
4	33	703	2	Male
4	41	940	2	Male
4	44	1136	2	Male
4	48	1308	2	Male
4	53	1309	3	Male
4	56	1699	3	Male
4	59	2154	3	Male
4	63	2636	3	Male
4	67	3066	3	Male
4	70	3458	3	Male
4	73	3607	3	Male
4	79	4235	3	Male
4	82	4385	3	Male
4	89	4469	3	Male
4	92	4637	3	Male
4	96	4724	3	Male
4	99	4764	3	Male
4	102	4949	3	Male
4	106	5614	3	Male
4	110	5945	3	Male
4	114	6112	3	Male
4	117	6174	3	Male
4	124	6452	3	Male
4	128	6862	3	Male
4	135	7274	3	Male
4	143	8153	3	Male
4	151	8467	3	Male
4	158	8907	3	Male
4	161	8881	3	Male
4	168	8475	3	Male
4	172	8558	3	Male
4	176	8446	3	Male
4	184	8205	3	Male
4	192	7664	3	Male
4	200	9875	3	Male
5	0	11	1	Male
5	2	24	1	Male
5	5	58	1	Male
5	7	94	1	Male
5	10	169	1	Male
5	13	177	1	Male
5	17	229	2	Male
5	22	341	2	Male
5	25	427	2	Male
5	32	597	2	Male
5	36	662	2	Male
5	39	675	2	Male
5	43	804	2	Male
5	47	933	2	Male
5	50	1044	2	Male
5	53	1102	2	Male
5	56	1177	3	Male
5	59	1535	3	Male
5	63	1899	3	Male
5	66	2081	3	Male
5	70	2442	3	Male
5	74	2797	3	Male
5	80	3164	3	Male
5	84	3492	3	Male
5	87	3768	3	Male
5	94	4277	3	Male
5	98	4557	3	Male
5	105	4830	3	Male
5	113	5530	3	Male
5	121	6213	3	Male
5	128	6484	3	Male
5	132	6541	3	Male
5	139	6431	3	Male
5	143	6435	3	Male
5	147	6621	3	Male
5	154	6517	3	Male
5	161	6790	3	Male
5	169	6958	3	Male
5	173	7210	3	Male
5	178	7226	3	Male
5	186	7076	3	Male
5	190	7319	3	Male
5	195	7317	3	Male
5	199	7273	3	Male
5	204	7131	3	Male
5	207	7056	3	Male
5	209	7280	3	Male
5	216	7962	3	Male
6	0	11	1	Female
6	2	24	1	Female
6	6	67	1	Female
6	8	100	1	Female
6	11	149	1	Female
6	14	173	1	Female
6	17	172	1	Female
6	21	329	2	Female
6	25	426	2	Female
6	28	466	2	Female
6	36	663	2	Female
6	40	764	2	Female
6	45	890	2	Female
6	52	971	2	Female
6	55	1041	2	Female
6	58	1085	2	Female
6	62	1069	2	Female
6	68	1279	3	Female
6	72	1905	3	Female
6	75	2299	3	Female
6	82	3620	3	Female
6	89	4066	3	Female
6	95	4862	3	Female
6	103	5494	3	Female
6	110	5981	3	Female
6	114	6037	3	Female
6	121	6049	3	Female
6	125	6235	3	Female
6	129	6431	3	Female
6	136	6680	3	Female
6	144	7186	3	Female
6	152	7452	3	Female
6	156	7610	3	Female
6	161	7170	3	Female
9	0	11	1	Male
9	2	24	1	Male
9	5	60	1	Male
9	7	88	1	Male
9	9	106	1	Male
9	11	124	1	Male
9	14	151	1	Male
9	16	138	2	Male
9	20	291	2	Male
9	23	418	2	Male
9	26	594	2	Male
9	30	731	2	Male
9	33	822	2	Male
9	40	971	2	Male
9	43	1128	2	Male
9	46	1244	2	Male
9	51	1445	3	Male
9	54	1850	3	Male
9	57	2227	3	Male
9	61	2653	3	Male
9	65	2938	3	Male
9	68	3021	3	Male
9	71	3151	3	Male
9	77	3423	3	Male
9	81	3472	3	Male
9	88	3883	3	Male
9	91	4068	3	Male
9	95	4149	3	Male
9	98	4230	3	Male
9	101	4451	3	Male
9	105	4710	3	Male
9	111	4832	3	Male
9	115	5059	3	Male
9	118	5275	3	Male
9	125	5546	3	Male
9	129	5668	3	Male
9	136	5791	3	Male
9	144	6217	3	Male
9	151	6369	3	Male
9	158	6517	3	Male
9	162	6521	3	Male
9	169	6572	3	Male
9	173	6534	3	Male
9	177	6140	3	Male
10	0	12	1	Male
10	2	29	1	Male
10	5	53	1	Male
10	7	97	1	Male
10	9	119	1	Male
10	11	141	1	Male
10	15	193	1	Male
10	17	184	1	Male
10	19	247	2	Male
10	21	332	2	Male
10	24	497	2	Male
10	28	661	2	Male
10	31	745	2	Male
10	38	904	2	Male
10	41	1069	2	Male
10	44	1135	2	Male
10	49	1151	2	Male
10	52	1276	2	Male
10	55	1254	2	Male
10	59	1404	3	Male
10	63	1780	3	Male
10	66	2062	3	Male
10	69	2405	3	Male
10	75	2851	3	Male
10	78	2984	3	Male
10	85	3782	3	Male
10	88	4034	3	Male
10	92	4187	3	Male
10	95	4355	3	Male
10	98	4545	3	Male
10	104	5212	3	Male
10	110	5631	3	Male
10	114	5766	3	Male
10	117	6379	3	Male
10	124	6601	3	Male
10	128	7147	3	Male
10	135	7183	3	Male
10	142	7961	3	Male
10	150	8187	3	Male
10	157	8241	3	Male
10	161	8396	3	Male
10	168	8373	3	Male
10	178	8611	3	Male
10	182	8675	3	Male
10	189	8353	3	Male
11	0	12	1	Female
11	2	26	1	Female
11	6	71	1	Female
11	9	125	1	Female
11	12	170	1	Female
11	14	174	1	Female
11	17	220	2	Female
11	20	309	2	Female
11	24	447	2	Female
11	27	576	2	Female
11	35	851	2	Female
11	38	1004	2	Female
11	41	1187	2	Female
11	46	1177	2	Female
11	52	1372	3	Female
11	55	1398	3	Female
11	59	1496	3	Female
11	66	1589	3	Female
11	70	1710	3	Female
11	75	1862	3	Female
11	78	1902	3	Female
11	85	2332	3	Female
11	88	2425	3	Female
11	92	2563	3	Female
11	95	2681	3	Female
11	98	2830	3	Female
11	102	3223	3	Female
11	108	3478	3	Female
11	112	3605	3	Female
11	115	3725	3	Female
11	122	4037	3	Female
11	126	4296	3	Female
11	133	4529	3	Female
11	141	4821	3	Female
11	149	4966	3	Female
11	156	4797	3	Female
11	160	5306	3	Female
11	167	5407	3	Female
11	171	5416	3	Female
11	175	5521	3	Female
11	182	5480	3	Female
11	189	5520	3	Female
11	196	5418	3	Female
11	200	5358	3	Female
11	205	5302	3	Female
12	0	12	1	Male
12	2	29	1	Male
12	6	66	1	Male
12	8	88	1	Male
12	10	110	1	Male
12	13	144	1	Male
12	16	158	1	Male
12	22	219	2	Male
12	25	274	2	Male
12	31	387	2	Male
12	38	569	2	Male
12	44	754	2	Male
12	50	905	2	Male
12	57	1037	2	Male
12	62	1051	2	Male
12	66	1293	3	Male
12	73	2228	3	Male
12	81	3290	3	Male
12	85	3749	3	Male
12	89	4208	3	Male
12	96	5053	3	Male
12	100	5429	3	Male
12	104	5593	3	Male
12	108	5743	3	Male
12	115	5864	3	Male
12	123	6140	3	Male
12	130	6204	3	Male
12	134	5913	3	Male
12	139	5848	3	Male
12	144	5808	3	Male
12	148	5939	3	Male
13	0	22	1	Male
13	2	38	1	Male
13	5	83	1	Male
13	7	105	1	Male
13	10	162	1	Male
13	12	167	1	Male
13	15	212	2	Male
13	19	342	2	Male
13	22	497	2	Male
13	29	865	2	Male
13	32	1047	2	Male
13	35	1113	2	Male
13	40	1130	2	Male
13	43	1286	2	Male
13	46	1357	2	Male
13	50	1386	3	Male
13	54	1752	3	Male
13	57	1981	3	Male
13	60	2273	3	Male
13	66	2912	3	Male
13	69	3158	3	Male
13	76	3985	3	Male
13	79	4179	3	Male
13	83	4349	3	Male
13	86	4540	3	Male
13	90	4776	3	Male
13	94	5122	3	Male
13	100	5813	3	Male
13	104	5997	3	Male
13	107	6187	3	Male
13	114	6492	3	Male
13	120	6913	3	Male
13	127	7274	3	Male
13	135	7675	3	Male
13	143	8052	3	Male
13	150	7740	3	Male
13	154	7631	3	Male
13	160	7383	3	Male
13	164	7119	3	Male
13	168	7340	3	Male
13	175	7019	3	Male
13	182	7552	3	Male
14	0	11	1	Female
14	2	22	1	Female
14	4	45	1	Female
14	7	96	1	Female
14	10	145	1	Female
14	12	163	1	Female
14	14	167	2	Female
14	16	229	2	Female
14	19	332	2	Female
14	26	692	2	Female
14	29	817	2	Female
14	32	976	2	Female
14	37	1125	2	Female
14	40	1079	2	Female
14	43	1302	3	Female
14	47	1594	3	Female
14	51	1898	3	Female
14	54	2126	3	Female
14	62	2780	3	Female
14	70	3351	3	Female
14	73	3489	3	Female
14	77	3744	3	Female
14	80	3899	3	Female
14	84	4194	3	Female
14	90	4400	3	Female
14	94	4596	3	Female
14	97	4810	3	Female
14	104	5034	3	Female
14	108	5385	3	Female
14	115	5537	3	Female
14	119	5766	3	Female
14	123	5995	3	Female
14	131	6278	3	Female
14	138	6561	3	Female
14	142	6451	3	Female
14	149	6548	3	Female
14	153	6565	3	Female
14	157	6544	3	Female
14	164	7732	3	Female
15	0	12	1	Female
15	2	23	1	Female
15	4	48	1	Female
15	7	98	1	Female
15	9	146	1	Female
15	11	175	1	Female
15	13	196	2	Female
15	16	309	2	Female
15	20	491	2	Female
15	23	600	2	Female
15	30	836	2	Female
15	33	974	2	Female
15	36	1191	2	Female
15	41	1226	2	Female
15	44	1434	3	Female
15	47	1573	3	Female
15	51	2032	3	Female
15	55	2389	3	Female
15	58	2568	3	Female
15	61	2810	3	Female
15	67	3383	3	Female
15	70	3561	3	Female
15	77	3949	3	Female
15	81	4145	3	Female
15	84	4271	3	Female
15	87	4427	3	Female
15	91	4608	3	Female
15	97	4838	3	Female
15	101	4939	3	Female
15	104	5042	3	Female
15	110	5236	3	Female
15	114	5468	3	Female
15	120	5723	3	Female
15	127	5996	3	Female
15	135	6390	3	Female
15	143	6500	3	Female
15	147	6427	3	Female
15	151	6454	3	Female
15	155	6425	3	Female
15	159	6440	3	Female
15	166	6257	3	Female
16	0	12	1	Female
16	2	26	1	Female
16	6	71	1	Female
16	9	122	1	Female
16	11	156	1	Female
16	13	164	1	Female
16	25	212	2	Female
16	28	309	2	Female
16	32	492	2	Female
16	35	619	2	Female
16	41	849	2	Female
16	44	1029	2	Female
16	47	1179	2	Female
16	52	1272	3	Female
16	55	1567	3	Female
16	58	1897	3	Female
16	62	2306	3	Female
16	66	2614	3	Female
16	69	2726	3	Female
16	72	2847	3	Female
16	78	3266	3	Female
16	81	3324	3	Female
16	86	3879	3	Female
16	89	3932	3	Female
16	92	4038	3	Female
16	95	4123	3	Female
16	98	4220	3	Female
16	102	4592	3	Female
16	107	5115	3	Female
16	111	5432	3	Female
16	118	5671	3	Female
16	122	5932	3	Female
16	129	6223	3	Female
16	137	6533	3	Female
16	145	6664	3	Female
16	149	6953	3	Female
16	153	6865	3	Female
16	157	6840	3	Female
16	161	6070	3	Female
17	0	12	1	Female
17	2	22	1	Female
17	4	53	1	Female
17	7	96	1	Female
17	10	141	1	Female
17	12	143	1	Female
17	15	208	2	Female
17	21	431	2	Female
17	24	548	2	Female
17	27	684	2	Female
17	32	810	2	Female
17	35	956	2	Female
17	38	1034	2	Female
17	42	1048	2	Female
17	46	1233	3	Female
17	49	1530	3	Female
17	53	1906	3	Female
17	59	2438	3	Female
17	62	2568	3	Female
17	69	3192	3	Female
17	72	3345	3	Female
17	77	3548	3	Female
17	80	3702	3	Female
17	83	3868	3	Female
17	87	4277	3	Female
17	93	4677	3	Female
17	97	4835	3	Female
17	101	5030	3	Female
17	107	5286	3	Female
17	114	5502	3	Female
17	121	5627	3	Female
17	128	5710	3	Female
17	132	5733	3	Female
17	136	5722	3	Female
17	140	5686	3	Female
17	144	5605	3	Female
17	149	5542	3	Female
17	156	5735	3	Female
17	163	5489	3	Female
18	0	13	1	Male
18	2	29	1	Male
18	5	97	1	Male
18	7	120	1	Male
18	9	141	1	Male
18	11	171	1	Male
18	13	185	2	Male
18	20	386	2	Male
18	23	517	2	Male
18	26	667	2	Male
18	31	775	2	Male
18	34	906	2	Male
18	37	967	2	Male
18	41	1177	2	Male
18	45	1160	2	Male
18	48	1236	3	Male
18	52	1408	3	Male
18	58	2035	3	Male
18	61	2347	3	Male
18	68	3107	3	Male
18	72	3483	3	Male
18	75	3637	3	Male
18	78	3810	3	Male
18	82	4236	3	Male
18	86	4549	3	Male
18	89	4721	3	Male
18	92	5053	3	Male
18	96	5324	3	Male
18	100	5852	3	Male
18	106	6186	3	Male
18	111	6536	3	Male
18	117	6957	3	Male
18	124	7152	3	Male
18	131	7670	3	Male
18	135	7890	3	Male
18	141	7683	3	Male
18	145	7820	3	Male
18	149	7927	3	Male
18	156	7798	3	Male
18	163	7926	3	Male
19	0	12	1	Female
19	2	23	1	Female
19	5	58	1	Female
19	7	86	1	Female
19	9	118	1	Female
19	12	149	1	Female
19	14	154	1	Female
19	16	154	2	Female
19	22	307	2	Female
19	25	402	2	Female
19	28	545	2	Female
19	33	754	2	Female
19	36	814	2	Female
19	39	889	2	Female
19	43	1071	2	Female
19	47	1010	2	Female
19	50	1104	3	Female
19	53	1350	3	Female
19	59	1899	3	Female
19	62	2146	3	Female
19	69	2736	3	Female
19	72	2965	3	Female
19	76	3235	3	Female
19	79	3366	3	Female
19	87	4255	3	Female
19	91	4531	3	Female
19	95	4615	3	Female
19	98	4953	3	Female
19	104	5213	3	Female
19	108	5333	3	Female
19	116	5894	3	Female
19	123	6050	3	Female
19	130	6574	3	Female
19	134	6143	3	Female
21	0	12	1	Female
21	2	21	1	Female
21	4	32	1	Female
21	7	63	1	Female
21	9	88	1	Female
21	11	109	1	Female
21	14	118	1	Female
21	16	142	2	Female
21	18	192	2	Female
21	23	300	2	Female
21	25	361	2	Female
21	27	432	2	Female
21	30	530	2	Female
21	32	581	2	Female
21	34	647	2	Female
21	36	730	2	Female
21	38	822	2	Female
21	40	940	2	Female
21	44	945	2	Female
21	49	1269	3	Female
21	51	1372	3	Female
21	53	1507	3	Female
21	56	1774	3	Female
21	58	1928	3	Female
21	60	2016	3	Female
21	63	2220	3	Female
21	67	2426	3	Female
21	70	2557	3	Female
21	74	2724	3	Female
21	79	3093	3	Female
21	86	3521	3	Female
21	89	3622	3	Female
21	96	3915	3	Female
21	99	4084	3	Female
21	105	4526	3	Female
21	111	4891	3	Female
21	117	5136	3	Female
21	121	5181	3	Female
21	126	5294	3	Female
21	131	5432	3	Female
21	136	5578	3	Female
21	143	5816	3	Female
21	149	5952	3	Female
22	0	20	1	Male
22	2	31	1	Male
22	4	51	1	Male
22	6	62	1	Male
22	8	75	1	Male
22	11	100	1	Male
22	13	137	1	Male
22	15	153	1	Male
22	20	220	2	Male
22	22	267	2	Male
22	24	357	2	Male
22	27	430	2	Male
22	29	507	2	Male
22	31	570	2	Male
22	33	673	2	Male
22	35	840	2	Male
22	37	958	2	Male
22	41	1166	2	Male
22	43	1163	2	Male
22	46	1347	3	Male
22	48	1518	3	Male
22	50	1721	3	Male
22	53	1998	3	Male
22	55	2219	3	Male
22	57	2362	3	Male
22	61	2748	3	Male
22	65	3014	3	Male
22	68	3136	3	Male
22	72	3434	3	Male
22	75	3656	3	Male
22	80	4053	3	Male
22	87	4568	3	Male
22	90	4755	3	Male
22	96	5107	3	Male
22	100	5358	3	Male
22	107	5994	3	Male
22	114	6437	3	Male
22	120	6870	3	Male
22	125	7134	3	Male
22	130	7354	3	Male
22	135	7649	3	Male
22	140	7798	3	Male
22	147	8196	3	Male
22	151	8299	3	Male
22	156	8417	3	Male
23	0	16	1	Male
23	2	28	1	Male
23	4	40	1	Male
23	6	59	1	Male
23	8	84	1	Male
23	10	102	1	Male
23	12	121	1	Male
23	14	135	1	Male
23	16	153	1	Male
23	18	153	1	Male
23	20	198	2	Male
23	25	330	2	Male
23	27	394	2	Male
23	29	476	2	Male
23	32	590	2	Male
23	35	672	2	Male
23	37	741	2	Male
23	39	822	2	Male
23	41	881	2	Male
23	43	929	2	Male
23	47	1027	2	Male
23	52	1207	3	Male
23	54	1269	3	Male
23	56	1375	3	Male
23	59	1560	3	Male
23	61	1660	3	Male
23	63	1831	3	Male
23	66	2024	3	Male
23	70	2180	3	Male
23	73	2327	3	Male
23	77	2566	3	Male
23	80	2662	3	Male
23	85	2977	3	Male
23	91	3270	3	Male
23	95	3361	3	Male
23	103	3782	3	Male
23	108	3830	3	Male
23	114	4137	3	Male
23	120	4579	3	Male
23	125	4640	3	Male
23	130	4971	3	Male
23	134	5051	3	Male
23	139	5418	3	Male
23	144	5521	3	Male
23	151	5827	3	Male
23	156	5972	3	Male
23	160	6065	3	Male
23	165	6084	3	Male
23	171	6203	3	Male
23	176	6325	3	Male
24	0	13	1	Male
24	2	24	1	Male
24	4	36	1	Male
24	6	54	1	Male
24	8	69	1	Male
24	10	81	1	Male
24	13	111	1	Male
24	15	131	1	Male
24	17	131	2	Male
24	22	267	2	Male
24	24	343	2	Male
24	26	416	2	Male
24	29	565	2	Male
24	31	648	2	Male
24	33	750	2	Male
24	35	870	2	Male
24	37	1001	2	Male
24	39	960	2	Male
24	43	1029	3	Male
24	48	1639	3	Male
24	50	1842	3	Male
24	52	2050	3	Male
24	55	2387	3	Male
24	57	2520	3	Male
24	59	2682	3	Male
24	62	2915	3	Male
24	66	3218	3	Male
24	69	3430	3	Male
24	73	3859	3	Male
24	76	3999	3	Male
24	81	4308	3	Male
24	87	4752	3	Male
24	90	4906	3	Male
24	97	5343	3	Male
24	103	5725	3	Male
24	111	6387	3	Male
24	117	6731	3	Male
24	122	6984	3	Male
24	127	7139	3	Male
24	134	7357	3	Male
24	141	7525	3	Male
24	145	7568	3	Male
25	0	13	1	Female
25	2	28	1	Female
25	4	46	1	Female
25	6	61	1	Female
25	8	82	1	Female
25	11	105	1	Female
25	13	142	1	Female
25	15	152	1	Female
25	20	225	2	Female
25	22	277	2	Female
25	24	356	2	Female
25	27	473	2	Female
25	29	555	2	Female
25	31	656	2	Female
25	33	755	2	Female
25	35	943	2	Female
25	37	1041	2	Female
25	41	1180	2	Female
25	46	1471	3	Female
25	48	1591	3	Female
25	50	1761	3	Female
25	53	2039	3	Female
25	55	2195	3	Female
25	57	2323	3	Female
25	60	2684	3	Female
25	64	3049	3	Female
25	68	3425	3	Female
25	71	3587	3	Female
25	76	3943	3	Female
25	82	4263	3	Female
25	85	4350	3	Female
25	90	4656	3	Female
25	94	4728	3	Female
25	100	4977	3	Female
25	107	5416	3	Female
25	113	5744	3	Female
25	118	5985	3	Female
25	124	6195	3	Female
25	130	6393	3	Female
25	138	6717	3	Female
25	141	6784	3	Female
25	145	6946	3	Female
25	150	7071	3	Female
25	155	7102	3	Female
25	160	6843	3	Female
25	165	7559	3	Female
26	0	14	1	Male
26	2	25	1	Male
26	4	37	1	Male
26	6	56	1	Male
26	8	86	1	Male
26	10	116	1	Male
26	12	132	1	Male
26	15	143	2	Male
26	17	208	2	Male
26	19	273	2	Male
26	24	413	2	Male
26	26	465	2	Male
26	28	561	2	Male
26	30	675	2	Male
26	32	788	2	Male
26	34	866	2	Male
26	36	967	2	Male
26	38	1140	2	Male
26	40	1225	2	Male
26	44	1320	2	Male
26	49	1890	3	Male
26	51	2139	3	Male
26	53	2388	3	Male
26	56	2732	3	Male
26	58	2969	3	Male
26	60	3210	3	Male
26	63	3584	3	Male
26	67	3946	3	Male
26	70	4157	3	Male
26	74	4675	3	Male
26	77	4820	3	Male
26	82	5338	3	Male
26	87	5635	3	Male
26	90	5916	3	Male
26	96	6451	3	Male
26	101	6784	3	Male
26	107	7014	3	Male
26	113	7403	3	Male
26	118	7691	3	Male
26	123	7988	3	Male
26	130	8266	3	Male
26	136	8455	3	Male
26	140	8422	3	Male
26	147	8611	3	Male
26	152	7822	3	Male
26	157	9866	3	Male
27	0	17	1	Female
27	2	29	1	Female
27	4	47	1	Female
27	6	73	1	Female
27	8	95	1	Female
27	10	112	1	Female
27	13	146	1	Female
27	15	149	1	Female
27	17	171	2	Female
27	23	289	2	Female
27	25	360	2	Female
27	27	435	2	Female
27	29	538	2	Female
27	31	598	2	Female
27	33	697	2	Female
27	35	780	2	Female
27	37	903	2	Female
27	39	996	2	Female
27	41	1132	2	Female
27	43	1223	2	Female
27	48	1230	3	Female
27	50	1449	3	Female
27	52	1626	3	Female
27	55	1837	3	Female
27	57	2003	3	Female
27	59	2182	3	Female
27	62	2474	3	Female
27	66	2728	3	Female
27	69	2846	3	Female
27	73	3208	3	Female
27	76	3365	3	Female
27	81	3838	3	Female
27	87	4376	3	Female
27	93	4527	3	Female
27	98	4913	3	Female
27	106	5445	3	Female
27	112	5785	3	Female
27	117	6101	3	Female
27	123	6304	3	Female
27	128	6403	3	Female
27	135	6718	3	Female
27	141	6919	3	Female
27	145	6986	3	Female
27	149	7062	3	Female
27	155	7219	3	Female
27	159	7239	3	Female
27	166	7392	3	Female
27	171	7193	3	Female
27	176	9444	3	Female
28	0	13	1	Female
28	2	25	1	Female
28	4	39	1	Female
28	6	57	1	Female
28	8	77	1	Female
28	10	99	1	Female
28	12	116	1	Female
28	15	131	1	Female
28	17	147	2	Female
28	19	193	2	Female
28	24	339	2	Female
28	26	417	2	Female
28	28	497	2	Female
28	31	625	2	Female
28	33	675	2	Female
28	35	763	2	Female
28	37	852	2	Female
28	39	999	2	Female
28	41	1158	2	Female
28	45	1246	2	Female
28	50	1666	3	Female
28	52	1819	3	Female
28	54	1934	3	Female
28	57	2218	3	Female
28	59	2308	3	Female
28	61	2555	3	Female
28	64	2834	3	Female
28	68	3224	3	Female
28	72	3640	3	Female
28	75	3756	3	Female
28	80	4162	3	Female
28	85	4415	3	Female
28	88	4538	3	Female
28	95	4868	3	Female
28	98	4963	3	Female
28	104	5399	3	Female
28	110	5678	3	Female
28	116	5896	3	Female
28	121	6011	3	Female
28	126	6160	3	Female
28	134	6574	3	Female
28	140	6650	3	Female
28	144	6681	3	Female
28	149	6707	3	Female
28	155	6778	3	Female
29	0	14	1	Female
29	2	25	1	Female
29	4	43	1	Female
29	6	60	1	Female
29	8	74	1	Female
29	11	101	1	Female
29	13	140	1	Female
29	15	148	1	Female
29	20	228	2	Female
29	22	282	2	Female
29	24	341	2	Female
29	26	452	2	Female
29	28	522	2	Female
29	30	599	2	Female
29	32	674	2	Female
29	34	822	2	Female
29	36	902	2	Female
29	40	1152	2	Female
29	45	1182	2	Female
29	47	1365	3	Female
29	49	1493	3	Female
29	52	1613	3	Female
29	54	1778	3	Female
29	56	2001	3	Female
29	59	2260	3	Female
29	63	2572	3	Female
29	67	2721	3	Female
29	71	3054	3	Female
29	74	3175	3	Female
29	79	3490	3	Female
29	85	3859	3	Female
29	88	3938	3	Female
29	94	4230	3	Female
29	97	4351	3	Female
29	103	4661	3	Female
29	109	5020	3	Female
29	115	5261	3	Female
29	120	5406	3	Female
29	123	5479	3	Female
29	128	5725	3	Female
29	132	5995	3	Female
29	138	6356	3	Female
29	142	6498	3	Female
29	150	6624	3	Female
29	153	6652	3	Female
29	159	6827	3	Female
29	163	6836	3	Female
29	168	6952	3	Female
30	0	14	1	Female
30	2	26	1	Female
30	4	38	1	Female
30	6	54	1	Female
30	8	72	1	Female
30	10	92	1	Female
30	13	120	1	Female
30	15	131	1	Female
30	17	139	2	Female
30	22	253	2	Female
30	24	306	2	Female
30	26	367	2	Female
30	28	487	2	Female
30	30	533	2	Female
30	32	640	2	Female
30	34	720	2	Female
30	36	861	2	Female
30	38	915	2	Female
30	42	917	2	Female
30	47	1239	3	Female
30	49	1399	3	Female
30	51	1527	3	Female
30	54	1776	3	Female
30	56	1892	3	Female
30	58	2064	3	Female
30	61	2337	3	Female
30	65	2655	3	Female
30	68	2730	3	Female
30	72	3081	3	Female
30	75	3183	3	Female
30	80	3491	3	Female
30	86	3876	3	Female
30	91	4010	3	Female
30	95	4107	3	Female
30	101	4476	3	Female
30	106	4791	3	Female
30	111	5127	3	Female
30	115	5254	3	Female
30	120	5489	3	Female
30	125	5555	3	Female
30	131	5848	3	Female
30	134	5852	3	Female
30	139	5999	3	Female
30	144	6018	3	Female
30	149	6041	3	Female
30	154	6067	3	Female
31	0	14	1	Female
31	2	23	1	Female
31	4	35	1	Female
31	6	47	1	Female
31	8	60	1	Female
31	11	87	1	Female
31	13	119	1	Female
31	15	157	1	Female
31	17	159	1	Female
31	20	202	2	Female
31	22	249	2	Female
31	24	313	2	Female
31	27	438	2	Female
31	29	511	2	Female
31	31	584	2	Female
31	33	695	2	Female
31	35	882	2	Female
31	37	963	2	Female
31	41	1211	2	Female
31	46	1222	2	Female
31	48	1460	3	Female
31	50	1601	3	Female
31	53	1907	3	Female
31	55	1997	3	Female
31	57	2200	3	Female
31	60	2475	3	Female
31	64	2783	3	Female
31	67	2915	3	Female
31	71	3257	3	Female
31	74	3338	3	Female
31	80	3878	3	Female
31	85	4047	3	Female
31	88	4193	3	Female
31	93	4343	3	Female
31	97	4423	3	Female
31	103	4707	3	Female
31	110	5080	3	Female
31	116	5318	3	Female
31	121	5596	3	Female
31	127	5848	3	Female
31	132	5932	3	Female
31	139	6265	3	Female
31	143	6298	3	Female
31	148	6407	3	Female
31	153	6482	3	Female
31	158	6475	3	Female
31	163	6484	3	Female
32	0	15	1	Female
32	2	27	1	Female
32	4	47	1	Female
32	6	73	1	Female
32	9	105	1	Female
32	11	122	1	Female
32	13	123	1	Female
32	16	160	2	Female
32	18	195	2	Female
32	20	249	2	Female
32	22	312	2	Female
32	24	376	2	Female
32	26	501	2	Female
32	30	767	2	Female
32	35	946	2	Female
32	37	1079	2	Female
32	39	1129	2	Female
32	42	1135	3	Female
32	44	1376	3	Female
32	48	1527	3	Female
32	51	1799	3	Female
32	55	2021	3	Female
32	58	2218	3	Female
32	62	2561	3	Female
32	65	2678	3	Female
32	70	3026	3	Female
32	77	3504	3	Female
32	81	3669	3	Female
32	88	4028	3	Female
32	92	4166	3	Female
32	98	4600	3	Female
32	104	5052	3	Female
32	110	5464	3	Female
32	114	5548	3	Female
32	119	5839	3	Female
32	124	6073	3	Female
32	129	6233	3	Female
32	135	6472	3	Female
32	140	6522	3	Female
32	145	6502	3	Female
32	150	6568	3	Female
33	0	14	1	Female
33	2	25	1	Female
33	5	37	1	Female
33	7	59	1	Female
33	9	76	1	Female
33	12	105	1	Female
33	14	122	1	Female
33	16	118	1	Female
33	18	150	2	Female
33	20	192	2	Female
33	22	240	2	Female
33	24	383	2	Female
33	29	502	2	Female
33	31	609	2	Female
33	33	706	2	Female
33	36	859	2	Female
33	38	930	2	Female
33	40	947	2	Female
33	43	958	3	Female
33	47	1240	3	Female
33	50	1334	3	Female
33	54	1621	3	Female
33	57	1739	3	Female
33	61	1969	3	Female
33	67	2299	3	Female
33	70	2457	3	Female
33	76	2630	3	Female
33	80	2854	3	Female
33	86	3301	3	Female
33	91	3682	3	Female
33	97	3899	3	Female
33	102	4073	3	Female
33	106	4193	3	Female
33	111	4300	3	Female
33	118	4525	3	Female
33	123	4613	3	Female
33	128	4772	3	Female
33	133	4806	3	Female
33	138	4832	3	Female
33	143	4895	3	Female
33	148	4942	3	Female
34	0	14	1	Male
34	2	25	1	Male
34	4	34	1	Male
34	7	65	1	Male
34	9	89	1	Male
34	11	111	1	Male
34	13	138	1	Male
34	15	140	1	Male
34	17	179	2	Male
34	21	296	2	Male
34	26	443	2	Male
34	28	536	2	Male
34	30	664	2	Male
34	33	855	2	Male
34	35	912	2	Male
34	37	1015	2	Male
34	40	1186	2	Male
34	43	1200	3	Male
34	47	1475	3	Male
34	51	1941	3	Male
34	54	2128	3	Male
34	59	2504	3	Male
34	65	2942	3	Male
34	68	3246	3	Male
34	74	3561	3	Male
34	78	3802	3	Male
34	84	4591	3	Male
34	90	5135	3	Male
34	96	5730	3	Male
34	101	6009	3	Male
34	106	6209	3	Male
34	111	6621	3	Male
34	117	6830	3	Male
34	124	7313	3	Male
34	130	7639	3	Male
34	134	7881	3	Male
34	139	7947	3	Male
34	144	8103	3	Male
34	149	8264	3	Male
34	154	8331	3	Male
35	0	11	1	Female
35	2	19	1	Female
35	4	33	1	Female
35	6	50	1	Female
35	8	81	1	Female
35	10	93	1	Female
35	12	87	1	Female
35	14	150	2	Female
35	16	195	2	Female
35	18	235	2	Female
35	20	314	2	Female
35	22	354	2	Female
35	24	426	2	Female
35	26	486	2	Female
35	28	570	2	Female
35	30	630	2	Female
35	34	637	2	Female
35	39	812	3	Female
35	41	898	3	Female
35	43	1003	3	Female
35	45	1257	3	Female
35	47	1376	3	Female
35	49	1532	3	Female
35	52	1825	3	Female
35	56	2086	3	Female
35	59	2216	3	Female
35	63	2520	3	Female
35	66	2651	3	Female
35	71	2900	3	Female
35	78	3217	3	Female
35	84	3319	3	Female
35	89	3561	3	Female
35	95	3889	3	Female
35	101	4128	3	Female
35	105	4294	3	Female
35	109	4443	3	Female
35	114	4651	3	Female
35	117	4661	3	Female
35	124	4913	3	Female
35	129	4923	3	Female
35	134	5023	3	Female
35	139	4969	3	Female
35	144	4927	3	Female
35	149	4815	3	Female
35	154	5441	3	Female
36	0	14	1	Female
36	2	28	1	Female
36	4	42	1	Female
36	6	60	1	Female
36	9	108	1	Female
36	11	133	1	Female
36	13	140	1	Female
36	18	244	2	Female
36	20	298	2	Female
36	22	371	2	Female
36	25	477	2	Female
36	27	534	2	Female
36	29	622	2	Female
36	31	705	2	Female
36	33	808	2	Female
36	35	925	2	Female
36	39	1167	2	Female
36	44	1361	3	Female
36	46	1467	3	Female
36	48	1588	3	Female
36	52	1917	3	Female
36	54	2024	3	Female
36	56	2155	3	Female
36	59	2418	3	Female
36	63	2558	3	Female
36	66	2686	3	Female
36	70	2945	3	Female
36	73	3066	3	Female
36	78	3388	3	Female
36	84	3755	3	Female
36	88	3848	3	Female
36	93	4133	3	Female
36	97	4270	3	Female
36	103	4637	3	Female
36	109	4980	3	Female
36	114	5170	3	Female
36	119	5426	3	Female
36	124	5508	3	Female
36	129	5679	3	Female
36	134	6019	3	Female
36	139	6220	3	Female
36	144	6312	3	Female
36	149	6470	3	Female
36	154	6522	3	Female
36	159	6612	3	Female
36	164	6735	3	Female
36	169	6759	3	Female
37	0	15	1	Male
37	2	25	1	Male
37	4	41	1	Male
37	6	57	1	Male
37	9	110	1	Male
37	11	146	1	Male
37	13	159	1	Male
37	18	265	2	Male
37	20	341	2	Male
37	22	437	2	Male
37	24	589	2	Male
37	26	669	2	Male
37	28	761	2	Male
37	30	876	2	Male
37	32	1045	2	Male
37	34	1188	2	Male
37	38	1288	2	Male
37	43	1667	3	Male
37	45	1813	3	Male
37	47	2094	3	Male
37	51	2362	3	Male
37	53	2545	3	Male
37	55	2747	3	Male
37	58	3050	3	Male
37	62	3253	3	Male
37	65	3405	3	Male
37	69	3808	3	Male
37	72	4023	3	Male
37	77	4359	3	Male
37	83	4729	3	Male
37	86	4926	3	Male
37	89	5125	3	Male
37	95	5773	3	Male
37	100	6251	3	Male
37	106	6572	3	Male
37	111	6982	3	Male
37	118	7474	3	Male
37	123	7525	3	Male
37	128	7786	3	Male
37	133	7917	3	Male
37	138	7945	3	Male
37	143	8015	3	Male
37	148	8137	3	Male
37	153	8194	3	Male
38	0	16	1	Female
38	2	35	1	Female
38	4	56	1	Female
38	6	81	1	Female
38	8	102	1	Female
38	10	115	1	Female
38	12	145	2	Female
38	14	185	2	Female
38	17	276	2	Female
38	19	324	2	Female
38	21	406	2	Female
38	23	487	2	Female
38	25	594	2	Female
38	27	703	2	Female
38	31	959	2	Female
38	36	1015	2	Female
38	38	1122	3	Female
38	40	1236	3	Female
38	42	1458	3	Female
38	44	1605	3	Female
38	47	1737	3	Female
38	51	1980	3	Female
38	54	2134	3	Female
38	57	2230	3	Female
38	62	2547	3	Female
38	65	2637	3	Female
38	69	2857	3	Female
38	75	3183	3	Female
38	81	3417	3	Female
38	84	3582	3	Female
38	90	3937	3	Female
38	95	4236	3	Female
38	100	4526	3	Female
38	104	4668	3	Female
38	109	4885	3	Female
38	114	5164	3	Female
38	119	5385	3	Female
38	124	5505	3	Female
38	129	5540	3	Female
38	134	5527	3	Female
38	139	5581	3	Female
39	0	12	1	Female
39	2	25	1	Female
39	4	42	1	Female
39	6	72	1	Female
39	8	94	1	Female
39	11	115	1	Female
39	13	131	2	Female
39	15	167	2	Female
39	17	233	2	Female
39	19	293	2	Female
39	21	352	2	Female
39	23	428	2	Female
39	25	510	2	Female
39	27	604	2	Female
39	31	821	2	Female
39	36	1079	2	Female
39	38	1066	2	Female
39	40	1065	2	Female
39	44	1297	3	Female
39	46	1396	3	Female
39	48	1578	3	Female
39	51	1883	3	Female
39	55	2070	3	Female
39	58	2224	3	Female
39	62	2554	3	Female
39	66	2688	3	Female
39	70	2893	3	Female
39	77	3203	3	Female
39	83	3497	3	Female
39	88	3607	3	Female
39	94	3994	3	Female
39	100	4309	3	Female
39	104	4488	3	Female
39	109	4676	3	Female
39	114	4907	3	Female
39	119	5235	3	Female
39	124	5433	3	Female
39	129	5528	3	Female
39	134	5583	3	Female
39	139	5694	3	Female
39	144	5731	3	Female
39	149	5754	3	Female
40	0	11	1	Male
40	2	19	1	Male
40	5	33	1	Male
40	7	51	1	Male
40	9	71	1	Male
40	12	115	1	Male
40	14	131	1	Male
40	16	127	2	Male
40	18	193	2	Male
40	20	270	2	Male
40	22	344	2	Male
40	26	520	2	Male
40	31	658	2	Male
40	33	767	2	Male
40	35	904	2	Male
40	37	1044	2	Male
40	39	1127	2	Male
40	41	1198	2	Male
40	44	1170	2	Male
40	48	1331	3	Male
40	51	1489	3	Male
40	55	1852	3	Male
40	58	2021	3	Male
40	61	2644	3	Male
40	67	3137	3	Male
40	70	3311	3	Male
40	75	3648	3	Male
40	78	3793	3	Male
40	84	4349	3	Male
40	89	4723	3	Male
40	95	5127	3	Male
40	100	5456	3	Male
40	105	5583	3	Male
40	110	5843	3	Male
40	114	6142	3	Male
40	119	6517	3	Male
40	123	6570	3	Male
40	128	6795	3	Male
40	133	6928	3	Male
40	138	6895	3	Male
40	142	6975	3	Male
40	147	6904	3	Male
40	152	6909	3	Male
41	0	13	1	Male
41	2	25	1	Male
41	5	56	1	Male
41	7	90	1	Male
41	9	119	1	Male
41	11	138	1	Male
41	13	164	2	Male
41	15	206	2	Male
41	17	259	2	Male
41	19	364	2	Male
41	21	450	2	Male
41	25	677	2	Male
41	30	937	2	Male
41	32	1087	2	Male
41	34	1192	2	Male
41	38	1161	2	Male
41	40	1247	3	Male
41	42	1403	3	Male
41	45	1715	3	Male
41	49	1954	3	Male
41	52	2163	3	Male
41	56	2611	3	Male
41	59	2721	3	Male
41	64	3105	3	Male
41	70	3492	3	Male
41	74	3690	3	Male
41	80	3969	3	Male
41	87	4571	3	Male
41	93	4988	3	Male
41	99	5222	3	Male
41	104	5420	3	Male
41	109	5672	3	Male
41	114	5935	3	Male
41	119	6163	3	Male
41	126	6551	3	Male
41	131	6706	3	Male
41	135	6910	3	Male
41	140	7187	3	Male
41	146	7409	3	Male
41	150	7473	3	Male
41	155	7539	3	Male
41	160	7618	3	Male
42	0	11	1	Male
42	2	25	1	Male
42	4	56	1	Male
42	6	86	1	Male
42	8	116	1	Male
42	11	131	1	Male
42	14	170	2	Male
42	16	222	2	Male
42	18	293	2	Male
42	20	397	2	Male
42	22	515	2	Male
42	26	817	2	Male
42	28	1172	2	Male
42	30	1265	2	Male
42	32	1231	2	Male
42	36	1519	3	Male
42	38	1589	3	Male
42	40	1742	3	Male
42	43	2059	3	Male
42	47	2344	3	Male
42	50	2503	3	Male
42	54	2972	3	Male
42	57	3190	3	Male
42	62	3584	3	Male
42	67	3894	3	Male
42	70	4122	3	Male
42	76	4367	3	Male
42	84	4567	3	Male
42	88	4786	3	Male
42	92	5005	3	Male
42	98	5597	3	Male
42	104	5994	3	Male
42	109	6213	3	Male
42	114	6512	3	Male
42	119	6669	3	Male
42	127	7165	3	Male
42	132	7371	3	Male
42	137	7426	3	Male
42	143	7519	3	Male
42	148	7590	3	Male
42	153	7545	3	Male
42	158	7637	3	Male
43	0	13	1	Male
43	2	21	1	Male
43	4	33	1	Male
43	6	49	1	Male
43	8	84	1	Male
43	11	107	1	Male
43	13	133	1	Male
43	15	137	1	Male
43	18	173	2	Male
43	20	210	2	Male
43	22	253	2	Male
43	24	308	2	Male
43	26	386	2	Male
43	28	480	2	Male
43	32	740	2	Male
43	37	1118	2	Male
43	39	1256	2	Male
43	41	1228	2	Male
43	45	1306	3	Male
43	47	1424	3	Male
43	49	1588	3	Male
43	52	1885	3	Male
43	56	2149	3	Male
43	59	2323	3	Male
43	63	2695	3	Male
43	66	2852	3	Male
43	71	3213	3	Male
43	78	3581	3	Male
43	81	3755	3	Male
43	86	4035	3	Male
43	91	4205	3	Male
43	98	4686	3	Male
43	104	5085	3	Male
43	110	5467	3	Male
43	115	5812	3	Male
43	121	6207	3	Male
43	125	6284	3	Male
43	132	6686	3	Male
43	137	6894	3	Male
43	142	7070	3	Male
43	146	7121	3	Male
43	152	7323	3	Male
43	157	7175	3	Male
43	162	7519	3	Male
44	0	15	1	Female
44	2	23	1	Female
44	4	39	1	Female
44	6	64	1	Female
44	9	100	1	Female
44	11	130	1	Female
44	13	134	1	Female
44	16	179	2	Female
44	18	212	2	Female
44	21	296	2	Female
44	23	352	2	Female
44	25	439	2	Female
44	29	659	2	Female
44	34	903	2	Female
44	36	1022	2	Female
44	38	1049	2	Female
44	41	1032	2	Female
44	43	1227	3	Female
44	45	1342	3	Female
44	48	1577	3	Female
44	52	1759	3	Female
44	55	1956	3	Female
44	59	2301	3	Female
44	62	2455	3	Female
44	67	2795	3	Female
44	72	3157	3	Female
44	75	3343	3	Female
44	82	3652	3	Female
44	85	3775	3	Female
44	91	4264	3	Female
44	97	4763	3	Female
44	103	5167	3	Female
44	108	5401	3	Female
44	113	5565	3	Female
44	118	5883	3	Female
44	123	6076	3	Female
44	128	6119	3	Female
44	132	6129	3	Female
44	137	6072	3	Female
44	142	5549	3	Female
44	147	7130	3	Female
45	0	14	1	Female
45	2	23	1	Female
45	4	38	1	Female
45	9	77	1	Female
45	11	97	1	Female
45	13	117	1	Female
45	15	129	2	Female
45	17	150	2	Female
45	19	189	2	Female
45	21	255	2	Female
45	23	315	2	Female
45	25	379	2	Female
45	30	579	2	Female
45	35	847	2	Female
45	37	937	2	Female
45	39	925	2	Female
45	42	1000	3	Female
45	44	1096	3	Female
45	46	1238	3	Female
45	49	1531	3	Female
45	53	1789	3	Female
45	56	1940	3	Female
45	60	2230	3	Female
45	63	2336	3	Female
45	68	2677	3	Female
45	73	2959	3	Female
45	76	3046	3	Female
45	83	3285	3	Female
45	89	3492	3	Female
45	95	3674	3	Female
45	101	3894	3	Female
45	105	3044	3	Female
45	109	4194	3	Female
45	114	4389	3	Female
45	119	4443	3	Female
45	124	4432	3	Female
45	129	4382	3	Female
45	134	4367	3	Female
45	139	4420	3	Female
45	144	4363	3	Female
45	149	4320	3	Female
46	0	12	1	Male
46	2	19	1	Male
46	4	33	1	Male
46	9	85	1	Male
46	11	117	1	Male
46	13	142	1	Male
46	15	150	2	Male
46	17	187	2	Male
46	19	210	2	Male
46	21	272	2	Male
46	23	335	2	Male
46	25	437	2	Male
46	30	733	2	Male
46	35	1064	2	Male
46	37	1204	2	Male
46	39	1262	2	Male
46	41	1246	2	Male
46	43	1435	3	Male
46	45	1560	3	Male
46	48	1844	3	Male
46	52	2142	3	Male
46	55	2384	3	Male
46	59	2738	3	Male
46	62	2851	3	Male
46	67	3243	3	Male
46	72	3701	3	Male
46	75	3737	3	Male
46	79	3965	3	Male
46	83	4193	3	Male
46	88	4374	3	Male
46	95	4846	3	Male
46	101	5355	3	Male
46	107	5765	3	Male
46	113	5992	3	Male
46	118	6093	3	Male
46	124	6488	3	Male
46	132	7169	3	Male
46	138	7333	3	Male
46	142	7530	3	Male
46	149	7616	3	Male
46	154	7433	3	Male
46	159	7486	3	Male
46	164	7410	3	Male
46	169	8728	3	Male
47	0	13	1	Female
47	2	19	1	Female
47	4	28	1	Female
47	7	41	1	Female
47	9	75	1	Female
47	11	94	1	Female
47	13	122	1	Female
47	15	119	2	Female
47	17	157	2	Female
47	19	198	2	Female
47	21	250	2	Female
47	23	309	2	Female
47	25	384	2	Female
47	30	626	2	Female
47	35	892	2	Female
47	37	1001	2	Female
47	39	1063	2	Female
47	42	1036	2	Female
47	44	1181	3	Female
47	46	1281	3	Female
47	49	1481	3	Female
47	53	1761	3	Female
47	56	1863	3	Female
47	60	2254	3	Female
47	63	2453	3	Female
47	68	2809	3	Female
47	74	3161	3	Female
47	77	3263	3	Female
47	84	3494	3	Female
47	89	3610	3	Female
47	95	4000	3	Female
47	101	4340	3	Female
47	107	4662	3	Female
47	112	4698	3	Female
47	117	4726	3	Female
47	123	4880	3	Female
47	129	4862	3	Female
47	134	4919	3	Female
47	139	4844	3	Female
47	144	4306	3	Female
48	0	14	1	Male
48	2	21	1	Male
48	4	38	1	Male
48	6	58	1	Male
48	9	91	1	Male
48	11	117	1	Male
48	13	137	1	Male
48	15	155	2	Male
48	17	172	2	Male
48	19	208	2	Male
48	21	275	2	Male
48	23	348	2	Male
48	25	453	2	Male
48	29	710	2	Male
48	34	979	2	Male
48	36	1073	2	Male
48	38	1151	2	Male
48	41	1104	2	Male
48	43	1215	3	Male
48	45	1399	3	Male
48	48	1562	3	Male
48	52	1850	3	Male
48	55	2069	3	Male
48	59	2330	3	Male
48	62	2513	3	Male
48	67	2876	3	Male
48	73	3368	3	Male
48	76	3486	3	Male
48	81	3755	3	Male
48	84	3861	3	Male
48	90	4350	3	Male
48	96	4750	3	Male
48	102	5330	3	Male
48	107	5704	3	Male
48	113	5966	3	Male
48	119	6115	3	Male
48	127	6428	3	Male
48	131	6520	3	Male
48	136	6531	3	Male
48	141	6497	3	Male
48	146	6722	3	Male
48	151	6581	3	Male
48	156	6476	3	Male
49	0	13	1	Female
49	2	21	1	Female
49	5	35	1	Female
49	7	44	1	Female
49	9	57	1	Female
49	11	81	1	Female
49	13	92	1	Female
49	15	144	1	Female
49	17	139	1	Female
49	19	165	2	Female
49	23	250	2	Female
49	28	345	2	Female
49	30	417	2	Female
49	32	486	2	Female
49	35	575	2	Female
49	37	684	2	Female
49	39	792	2	Female
49	42	921	2	Female
49	46	1002	2	Female
49	49	1071	3	Female
49	53	1291	3	Female
49	56	1473	3	Female
49	61	1849	3	Female
49	68	2208	3	Female
49	71	2407	3	Female
49	76	2704	3	Female
49	80	2855	3	Female
49	86	3345	3	Female
49	92	3773	3	Female
49	98	3991	3	Female
49	103	4261	3	Female
49	108	4309	3	Female
49	114	4558	3	Female
49	118	4731	3	Female
49	122	4904	3	Female
49	128	5005	3	Female
49	133	5130	3	Female
49	139	5200	3	Female
49	144	5176	3	Female
49	149	5086	3	Female
49	154	4505	3	Female
49	159	6149	3	Female
50	0	12	1	Female
50	2	20	1	Female
50	4	31	1	Female
50	6	51	1	Female
50	9	72	1	Female
50	11	90	1	Female
50	13	132	1	Female
50	15	133	1	Female
50	17	151	2	Female
50	19	192	2	Female
50	21	249	2	Female
50	23	312	2	Female
50	27	485	2	Female
50	32	639	2	Female
50	34	789	2	Female
50	37	893	2	Female
50	39	1016	2	Female
50	41	1116	2	Female
50	43	1135	2	Female
50	46	1147	3	Female
50	50	1445	3	Female
50	53	1561	3	Female
50	57	1895	3	Female
[truncated: 347 more rows]

## Sheet: D.micans
Individual code	Age [days]	Mass [mg]	Instar	Sex
1	0	40	1	Male
1	3	61	1	Male
1	6	81	1	Male
1	11	139	1	Male
1	16	207	1	Male
1	19	253	1	Male
1	23	303	1	Male
1	27	362	1	Male
1	31	442	1	Male
1	34	490	1	Male
1	37	476	1	Male
1	40	545	2	Male
1	45	712	2	Male
1	49	815	2	Male
1	52	1018	2	Male
1	58	1469	2	Male
1	62	1801	2	Male
1	65	2050	2	Male
1	72	2507	2	Male
1	76	2762	2	Male
1	80	3298	2	Male
1	83	3536	2	Male
1	88	3494	2	Male
1	93	4184	3	Male
1	102	5260	3	Male
1	107	5702	3	Male
1	116	7188	3	Male
1	122	7916	3	Male
1	129	9210	3	Male
1	137	11598	3	Male
1	144	12681	3	Male
1	150	13628	3	Male
1	157	14178	3	Male
1	163	15230	3	Male
1	170	16235	3	Male
1	177	16290	3	Male
1	185	16751	3	Male
1	192	16852	3	Male
1	198	17330	3	Male
1	203	16827	3	Male
1	208	16521	3	Male
1	213	16833	3	Male
1	218	17720	3	Male
1	226	16780	3	Male
1	233	20920	3	Male
2	0	32	1	Female
2	3	48	1	Female
2	6	67	1	Female
2	11	122	1	Female
2	16	178	1	Female
2	19	217	1	Female
2	25	304	1	Female
2	27	337	1	Female
2	31	402	1	Female
2	34	385	1	Female
2	37	428	1	Female
2	40	427	1	Female
2	45	515	2	Female
2	48	607	2	Female
2	51	739	2	Female
2	57	968	2	Female
2	64	1247	2	Female
2	68	1606	2	Female
2	71	1875	2	Female
2	75	2193	2	Female
2	79	2441	2	Female
2	82	2735	2	Female
2	87	2853	2	Female
2	92	3059	3	Female
2	101	4116	3	Female
2	106	4823	3	Female
2	114	6886	3	Female
2	120	7906	3	Female
2	127	9240	3	Female
2	135	10644	3	Female
2	142	11571	3	Female
2	148	12290	3	Female
2	155	12971	3	Female
2	161	13257	3	Female
2	168	13515	3	Female
2	175	13678	3	Female
2	183	13623	3	Female
2	190	13766	3	Female
2	196	13988	3	Female
2	202	14069	3	Female
2	208	14196	3	Female
2	213	13224	3	Female
2	218	11545	3	Female
3	0	35	1	Male
3	3	50	1	Male
3	7	88	1	Male
3	12	138	1	Male
3	17	198	1	Male
3	20	233	1	Male
3	23	277	1	Male
3	26	320	1	Male
3	28	350	1	Male
3	32	428	1	Male
3	35	476	1	Male
3	38	458	1	Male
3	41	466	1	Male
3	46	618	2	Male
3	49	747	2	Male
3	53	921	2	Male
3	59	1157	2	Male
3	66	1708	2	Male
3	70	1989	2	Male
3	73	2201	2	Male
3	77	2519	2	Male
3	81	3002	2	Male
3	84	3359	2	Male
3	89	3635	2	Male
3	94	3746	3	Male
3	103	5137	3	Male
3	108	5615	3	Male
3	116	6907	3	Male
3	123	7954	3	Male
3	130	9197	3	Male
3	138	11227	3	Male
3	145	11840	3	Male
3	151	12728	3	Male
3	158	14359	3	Male
3	164	14153	3	Male
3	171	15395	3	Male
3	178	16237	3	Male
3	186	16669	3	Male
3	193	16345	3	Male
3	199	16806	3	Male
3	204	16494	3	Male
3	210	17435	3	Male
3	215	17738	3	Male
3	220	18042	3	Male
3	229	17806	3	Male
3	235	17566	3	Male
3	242	18968	3	Male
3	248	17223	3	Male
3	255	18495	3	Male
3	261	18307	3	Male
3	269	21212	3	Male
4	0	45	1	Male
4	3	77	1	Male
4	8	121	1	Male
4	13	174	1	Male
4	16	207	1	Male
4	19	253	1	Male
4	22	299	1	Male
4	24	322	1	Male
4	28	403	1	Male
4	31	449	1	Male
4	34	477	1	Male
4	37	485	1	Male
4	42	689	2	Male
4	45	829	2	Male
4	49	993	2	Male
4	55	1233	2	Male
4	62	1872	2	Male
4	66	2251	2	Male
4	69	2536	2	Male
4	73	2929	2	Male
4	77	3310	2	Male
4	80	3629	2	Male
4	85	3972	2	Male
4	90	3900	3	Male
4	99	5850	3	Male
4	104	6210	3	Male
4	113	8394	3	Male
4	119	9703	3	Male
4	126	10692	3	Male
4	131	11391	3	Male
4	136	12090	3	Male
4	141	13105	3	Male
4	147	14325	3	Male
4	154	15519	3	Male
4	160	15564	3	Male
4	167	16517	3	Male
4	174	16964	3	Male
4	182	17034	3	Male
4	189	17124	3	Male
4	195	16907	3	Male
4	201	17043	3	Male
4	207	17184	3	Male
4	217	17657	3	Male
4	226	18413	3	Male
4	234	19027	3	Male
4	241	19255	3	Male
4	247	19302	3	Male
4	255	19795	3	Male
5	0	42	1	Male
5	3	72	1	Male
5	7	94	1	Male
5	10	154	1	Male
5	13	209	1	Male
5	16	239	1	Male
5	19	280	1	Male
5	22	322	1	Male
5	24	367	1	Male
5	28	435	1	Male
5	31	449	1	Male
5	34	458	1	Male
5	37	575	2	Male
5	42	746	2	Male
5	45	839	2	Male
5	49	1067	2	Male
5	55	1523	2	Male
5	62	2119	2	Male
5	66	2415	2	Male
5	69	2637	2	Male
5	73	3003	2	Male
5	77	3490	2	Male
5	80	3313	2	Male
5	85	3842	3	Male
5	90	4456	3	Male
5	99	5547	3	Male
5	104	6318	3	Male
5	112	7739	3	Male
5	118	8792	3	Male
5	125	10162	3	Male
5	133	11077	3	Male
5	140	11678	3	Male
5	146	12817	3	Male
5	153	13424	3	Male
5	159	14278	3	Male
5	166	15030	3	Male
5	173	14753	3	Male
5	181	15299	3	Male
5	188	15896	3	Male
5	194	15781	3	Male
5	200	15980	3	Male
5	207	16016	3	Male
5	212	16001	3	Male
5	217	15917	3	Male
5	226	16035	3	Male
5	234	14772	3	Male
6	0	43	1	Male
6	3	66	1	Male
6	8	122	1	Male
6	13	175	1	Male
6	16	214	1	Male
6	19	255	1	Male
6	22	296	1	Male
6	24	335	1	Male
6	27	397	1	Male
6	30	453	1	Male
6	33	521	1	Male
6	36	541	1	Male
6	41	656	2	Male
6	44	741	2	Male
6	48	941	2	Male
6	54	1105	2	Male
6	58	1473	2	Male
6	61	1750	2	Male
6	68	2210	2	Male
6	72	2509	2	Male
6	76	2907	2	Male
6	79	3276	2	Male
6	84	4037	2	Male
6	89	4000	2	Male
6	93	3751	2	Male
6	98	3416	2	Male
6	103	3679	3	Male
6	112	4649	3	Male
6	118	5335	3	Male
6	125	5902	3	Male
6	133	6946	3	Male
6	141	7927	3	Male
6	147	8667	3	Male
6	154	9946	3	Male
6	160	10792	3	Male
6	167	11690	3	Male
6	177	12466	3	Male
6	185	12816	3	Male
6	192	13269	3	Male
6	198	13311	3	Male
6	204	13438	3	Male
6	210	14212	3	Male
6	215	14291	3	Male
6	220	14370	3	Male
6	229	14806	3	Male
6	235	15336	3	Male
6	242	15870	3	Male
6	248	15549	3	Male
6	257	15839	3	Male
6	263	16301	3	Male
6	271	16684	3	Male
6	277	16770	3	Male
6	283	16797	3	Male
6	291	15216	3	Male
7	0	37	1	Female
7	3	61	1	Female
7	6	80	1	Female
7	11	144	1	Female
7	16	202	1	Female
7	19	238	1	Female
7	22	287	1	Female
7	25	336	1	Female
7	27	366	1	Female
7	31	433	1	Female
7	34	419	1	Female
7	37	477	2	Female
7	40	629	2	Female
7	45	801	2	Female
7	48	910	2	Female
7	52	1182	2	Female
7	58	1660	2	Female
7	62	2044	2	Female
7	65	2333	2	Female
7	72	2957	2	Female
7	76	2985	2	Female
7	80	2937	3	Female
7	88	3972	3	Female
7	93	4620	3	Female
7	101	5622	3	Female
7	106	6217	3	Female
7	115	7603	3	Female
7	121	8660	3	Female
7	128	9770	3	Female
7	136	11088	3	Female
7	143	11715	3	Female
7	151	12647	3	Female
7	158	13346	3	Female
7	164	13072	3	Female
7	171	13854	3	Female
7	178	13597	3	Female
7	186	12032	3	Female
8	0	33	1	Female
8	3	59	1	Female
8	6	76	1	Female
8	11	126	1	Female
8	16	180	1	Female
8	19	210	1	Female
8	22	253	1	Female
8	25	296	1	Female
8	27	326	1	Female
8	31	389	1	Female
8	34	438	1	Female
8	37	422	1	Female
8	40	481	2	Female
8	45	670	2	Female
8	48	774	2	Female
8	52	917	2	Female
8	58	1111	2	Female
8	62	1449	2	Female
8	65	1702	2	Female
8	72	2241	2	Female
8	76	2615	2	Female
8	80	2920	2	Female
8	83	2842	2	Female
8	88	3378	3	Female
8	93	3748	3	Female
8	102	4733	3	Female
8	107	5183	3	Female
8	116	6451	3	Female
8	122	7418	3	Female
8	129	8226	3	Female
8	137	9167	3	Female
8	144	10396	3	Female
8	150	10862	3	Female
8	157	12056	3	Female
8	163	12374	3	Female
8	170	13491	3	Female
8	177	13757	3	Female
8	185	13852	3	Female
8	192	14123	3	Female
8	198	14717	3	Female
8	204	14329	3	Female
8	210	14775	3	Female
8	215	15081	3	Female
8	220	15387	3	Female
8	229	15177	3	Female
8	235	15903	3	Female
8	242	16263	3	Female
8	248	15705	3	Female
8	254	14471	3	Female
8	260	16521	3	Female
9	0	31	1	Female
9	3	45	1	Female
9	6	77	1	Female
9	11	116	1	Female
9	16	174	1	Female
9	19	206	1	Female
9	22	242	1	Female
9	25	279	1	Female
9	27	320	1	Female
9	31	370	1	Female
9	34	420	1	Female
9	37	400	1	Female
9	40	459	2	Female
9	45	598	2	Female
9	48	728	2	Female
9	52	882	2	Female
9	58	1080	2	Female
9	65	1670	2	Female
9	69	1917	2	Female
9	72	2103	2	Female
9	76	2374	2	Female
9	80	2780	2	Female
9	83	3028	2	Female
9	88	2851	2	Female
9	93	3452	3	Female
9	102	4347	3	Female
9	107	4812	3	Female
9	116	6084	3	Female
9	122	7218	3	Female
9	129	8440	3	Female
9	137	9712	3	Female
9	144	10628	3	Female
9	150	11299	3	Female
9	157	12338	3	Female
9	163	13038	3	Female
9	170	12779	3	Female
9	177	13085	3	Female
9	185	13161	3	Female
9	192	13302	3	Female
9	198	13244	3	Female
9	204	13245	3	Female
9	210	13292	3	Female
9	220	16408	3	Female
10	0	51	1	Male
10	3	85	1	Male
10	6	103	1	Male
10	11	173	1	Male
10	16	245	1	Male
10	19	285	1	Male
10	22	323	1	Male
10	25	362	1	Male
10	27	403	1	Male
10	31	450	1	Male
10	34	449	1	Male
10	37	549	2	Male
10	40	659	2	Male
10	45	837	2	Male
10	48	922	2	Male
10	52	1303	2	Male
10	58	1709	2	Male
10	62	2003	2	Male
10	65	2225	2	Male
10	72	2713	2	Male
10	76	3065	2	Male
10	80	3612	2	Male
10	83	3544	2	Male
10	88	3634	3	Male
10	93	4326	3	Male
10	102	5565	3	Male
10	107	6126	3	Male
10	116	7390	3	Male
10	122	8223	3	Male
10	129	9379	3	Male
10	137	10604	3	Male
10	144	11626	3	Male
10	150	12551	3	Male
10	157	13441	3	Male
10	163	14563	3	Male
10	170	15562	3	Male
10	177	16036	3	Male
10	185	16656	3	Male
10	192	16726	3	Male
10	198	16776	3	Male
10	204	17013	3	Male
10	210	17237	3	Male
10	220	17535	3	Male
10	229	18973	3	Male
10	235	18665	3	Male
10	142	14610	3	Male
10	248	22142	3	Male
11	0	29	1	Female
11	3	47	1	Female
11	6	70	1	Female
11	11	120	1	Female
11	16	185	1	Female
11	19	226	1	Female
11	22	267	1	Female
11	25	312	1	Female
11	27	339	1	Female
11	31	394	1	Female
11	34	430	1	Female
11	37	459	1	Female
11	40	610	2	Female
11	43	755	2	Female
11	47	934	2	Female
11	53	1171	2	Female
11	57	1422	2	Female
11	61	1674	2	Female
11	64	1960	2	Female
11	68	2370	2	Female
11	74	2893	2	Female
11	81	3142	2	Female
11	88	3945	3	Female
11	92	4323	3	Female
11	96	4800	3	Female
11	101	5171	3	Female
11	107	5619	3	Female
11	112	6404	3	Female
11	121	7503	3	Female
11	126	7681	3	Female
11	135	9261	3	Female
11	141	10408	3	Female
11	148	11273	3	Female
11	156	12615	3	Female
11	163	12486	3	Female
11	169	12432	3	Female
11	176	14306	3	Female
12	0	33	1	Male
12	2	42	1	Male
12	5	64	1	Male
12	10	114	1	Male
12	15	170	1	Male
12	18	207	1	Male
12	21	253	1	Male
12	24	300	1	Male
12	26	321	1	Male
12	30	392	1	Male
12	33	440	1	Male
12	36	512	1	Male
12	39	496	1	Male
12	44	631	2	Male
12	47	749	2	Male
12	51	880	2	Male
12	57	1127	2	Male
12	64	1695	2	Male
12	68	1977	2	Male
12	71	2189	2	Male
12	75	2402	2	Male
12	79	2826	2	Male
12	82	3107	2	Male
12	87	3804	2	Male
12	92	3694	2	Male
12	101	4688	3	Male
12	106	5364	3	Male
12	115	5949	3	Male
12	121	6875	3	Male
12	128	8213	3	Male
12	136	9415	3	Male
12	143	11249	3	Male
12	149	12014	3	Male
12	156	13380	3	Male
12	162	13739	3	Male
12	169	14748	3	Male
12	176	15265	3	Male
12	184	15906	3	Male
12	191	15735	3	Male
12	197	15764	3	Male
12	203	16130	3	Male
12	209	16168	3	Male
12	219	16832	3	Male
12	225	17040	3	Male
12	231	17700	3	Male
12	238	18502	3	Male
12	244	18058	3	Male
12	253	17508	3	Male
12	259	18129	3	Male
12	267	17844	3	Male
12	273	17725	3	Male
12	279	19690	3	Male
13	0	35	1	Male
13	3	64	1	Male
13	6	84	1	Male
13	9	105	1	Male
13	14	157	1	Male
13	17	197	1	Male
13	23	290	1	Male
13	25	317	1	Male
13	29	350	1	Male
13	32	423	1	Male
13	35	499	1	Male
13	38	501	1	Male
13	53	611	2	Male
13	56	744	2	Male
13	60	896	2	Male
13	66	1139	2	Male
13	73	1796	2	Male
13	77	2049	2	Male
13	80	2240	2	Male
13	84	2499	2	Male
13	88	2968	2	Male
13	91	3374	2	Male
13	96	3614	2	Male
13	101	3500	3	Male
13	110	4860	3	Male
13	115	5572	3	Male
13	124	7002	3	Male
13	130	8469	3	Male
13	137	9550	3	Male
13	145	10860	3	Male
13	152	12049	3	Male
13	158	12641	3	Male
13	165	14075	3	Male
13	172	14581	3	Male
13	179	15618	3	Male
13	186	15729	3	Male
13	194	16284	3	Male
13	201	16806	3	Male
13	207	16465	3	Male
13	213	17213	3	Male
13	219	17518	3	Male
13	229	17977	3	Male
13	238	17173	3	Male
13	244	22545	3	Male
14	0	45	1	Female
14	3	76	1	Female
14	6	105	1	Female
14	9	134	1	Female
14	14	201	1	Female
14	17	247	1	Female
14	23	331	1	Female
14	25	366	1	Female
14	29	435	1	Female
14	32	421	1	Female
14	35	487	2	Female
14	38	582	2	Female
14	43	757	2	Female
14	46	882	2	Female
14	50	1058	2	Female
14	56	1422	2	Female
14	63	2031	2	Female
14	67	2348	2	Female
14	70	2587	2	Female
14	74	2878	2	Female
14	78	2924	2	Female
14	81	2931	2	Female
14	86	3576	3	Female
14	91	3970	3	Female
14	100	4976	3	Female
14	105	5518	3	Female
14	114	6704	3	Female
14	120	7788	3	Female
14	127	8638	3	Female
14	135	10095	3	Female
14	142	10920	3	Female
14	148	12080	3	Female
14	155	12847	3	Female
14	161	13052	3	Female
14	168	13575	3	Female
14	175	13758	3	Female
14	183	13950	3	Female
14	190	14129	3	Female
14	196	13895	3	Female
14	202	13563	3	Female
14	208	13312	3	Female
14	218	14829	3	Female
15	0	35	1	Male
15	5	59	1	Male
15	10	88	1	Male
15	13	116	1	Male
15	16	152	1	Male
15	19	189	1	Male
15	25	264	1	Male
15	28	300	1	Male
15	31	344	1	Male
15	34	414	1	Male
15	39	447	1	Male
15	42	503	2	Male
15	46	629	2	Male
15	52	817	2	Male
15	59	994	2	Male
15	63	1287	2	Male
15	66	1507	2	Male
15	70	1803	2	Male
15	74	2297	2	Male
15	77	2599	2	Male
15	81	3050	2	Male
15	86	3499	2	Male
15	88	3363	2	Male
15	75	3945	3	Male
15	80	4592	3	Male
15	89	5830	3	Male
15	95	6947	3	Male
15	102	8736	3	Male
15	110	10299	3	Male
15	117	11461	3	Male
15	123	12245	3	Male
15	130	13354	3	Male
15	136	13423	3	Male
15	143	15128	3	Male
15	150	14825	3	Male
15	158	15323	3	Male
15	165	15176	3	Male
15	171	15417	3	Male
15	177	16427	3	Male
15	183	15901	3	Male
15	193	16854	3	Male
15	202	17105	3	Male
15	208	17644	3	Male
15	215	17008	3	Male
15	221	21358	3	Male
16	0	45	1	Female
16	3	78	1	Female
16	6	105	1	Female
16	9	132	1	Female
16	14	201	1	Female
16	17	242	1	Female
16	23	321	1	Female
16	25	344	1	Female
16	29	411	1	Female
16	32	434	1	Female
16	35	459	2	Female
16	38	468	2	Female
16	43	757	2	Female
16	46	1045	2	Female
16	50	1389	2	Female
16	53	1647	2	Female
16	56	1896	2	Female
16	60	2342	2	Female
16	66	3043	2	Female
16	73	2990	3	Female
16	80	3931	3	Female
16	84	4387	3	Female
16	88	4842	3	Female
16	96	5778	3	Female
16	101	6169	3	Female
16	109	7416	3	Female
16	114	7935	3	Female
16	118	9561	3	Female
16	125	10310	3	Female
16	133	11212	3	Female
16	141	11851	3	Female
16	147	12945	3	Female
16	154	13190	3	Female
16	160	13335	3	Female
16	167	13951	3	Female
16	174	12709	3	Female
16	182	15611	3	Female
17	0	42	1	Female
17	3	57	1	Female
17	7	93	1	Female
17	12	142	1	Female
17	17	199	1	Female
17	20	240	1	Female
17	24	294	1	Female
17	27	358	1	Female
17	31	355	1	Female
17	37	513	2	Female
17	41	639	2	Female
17	44	734	2	Female
17	51	1015	2	Female
17	55	1207	2	Female
17	59	1481	2	Female
17	63	1704	2	Female
17	68	2185	2	Female
17	73	2666	2	Female
17	76	2651	2	Female
17	80	3043	3	Female
17	85	3463	3	Female
17	93	5150	3	Female
17	99	6368	3	Female
17	106	7533	3	Female
17	114	8915	3	Female
17	122	9841	3	Female
17	129	10538	3	Female
17	136	11310	3	Female
17	142	11442	3	Female
17	148	12112	3	Female
17	155	12374	3	Female
17	162	12516	3	Female
17	166	12587	3	Female
17	170	12723	3	Female
17	174	12657	3	Female
17	179	12743	3	Female
17	184	11546	3	Female
18	0	43	1	Male
18	3	66	1	Male
18	8	120	1	Male
18	13	172	1	Male
18	16	211	1	Male
18	19	253	1	Male
18	22	295	1	Male
18	29	388	1	Male
18	33	406	1	Male
18	36	410	2	Male
18	40	530	2	Male
18	46	754	2	Male
18	53	998	2	Male
18	57	1298	2	Male
18	60	1524	2	Male
18	64	1794	2	Male
18	68	2051	2	Male
18	72	2325	2	Male
18	77	2709	2	Male
18	81	3141	2	Male
18	83	3261	2	Male
18	80	3439	3	Male
18	85	3997	3	Male
18	92	5123	3	Male
18	98	6821	3	Male
18	105	8365	3	Male
18	113	9583	3	Male
18	121	10666	3	Male
18	127	11476	3	Male
18	134	12408	3	Male
18	140	12475	3	Male
18	147	13729	3	Male
18	155	14263	3	Male
18	161	14592	3	Male
18	168	14538	3	Male
18	174	14751	3	Male
18	178	14549	3	Male
18	184	14722	3	Male
18	194	15106	3	Male
18	203	15861	3	Male
18	210	16015	3	Male
18	218	16250	3	Male
18	225	14658	3	Male
19	0	40	1	Female
19	3	62	1	Female
19	6	81	1	Female
19	11	145	1	Female
19	16	199	1	Female
19	19	241	1	Female
19	22	292	1	Female
19	25	342	1	Female
19	27	388	1	Female
19	31	443	1	Female
19	34	442	1	Female
19	39	580	2	Female
19	43	729	2	Female
19	46	844	2	Female
19	49	1002	2	Female
19	53	1336	2	Female
19	59	1931	2	Female
19	66	2443	2	Female
19	73	2967	2	Female
19	77	2851	2	Female
19	81	3354	3	Female
19	89	4288	3	Female
19	94	4781	3	Female
19	99	5909	3	Female
19	104	6418	3	Female
19	112	7664	3	Female
19	118	8673	3	Female
19	125	9295	3	Female
19	133	10410	3	Female
19	139	11615	3	Female
19	145	12339	3	Female
19	152	12773	3	Female
19	158	12651	3	Female
19	165	12525	3	Female
19	171	11489	3	Female
20	0	36	1	Female
20	3	60	1	Female
20	6	77	1	Female
20	11	126	1	Female
20	16	174	1	Female
20	19	212	1	Female
20	22	255	1	Female
20	25	298	1	Female
20	29	335	1	Female
20	33	391	1	Female
20	37	420	1	Female
20	41	420	2	Female
20	45	530	2	Female
20	51	713	2	Female
20	58	969	2	Female
20	62	1318	2	Female
20	65	1580	2	Female
20	69	1841	2	Female
20	73	2235	2	Female
20	77	2566	2	Female
20	82	2680	2	Female
20	87	2971	3	Female
20	96	4034	3	Female
20	101	4431	3	Female
20	109	5588	3	Female
20	115	6316	3	Female
20	122	7441	3	Female
20	130	8653	3	Female
20	136	9424	3	Female
20	142	10333	3	Female
20	149	10850	3	Female
20	155	11632	3	Female
20	162	12489	3	Female
20	168	12487	3	Female
20	176	13004	3	Female
20	183	13076	3	Female
20	189	12852	3	Female
20	194	12777	3	Female
20	203	9565	3	Female
21	0	42	1	Female
21	3	85	1	Female
21	6	100	1	Female
21	11	173	1	Female
21	16	237	1	Female
21	21	291	1	Female
21	24	328	1	Female
21	28	378	1	Female
21	31	376	1	Female
21	35	518	2	Female
21	41	721	2	Female
21	48	972	2	Female
21	52	1284	2	Female
21	55	1519	2	Female
21	59	1801	2	Female
21	63	2269	2	Female
21	67	2551	2	Female
21	72	2527	2	Female
21	77	2935	3	Female
21	86	3775	3	Female
21	91	4231	3	Female
21	98	5422	3	Female
21	104	6535	3	Female
21	111	7812	3	Female
21	119	9243	3	Female
21	125	9960	3	Female
21	131	10445	3	Female
21	138	11135	3	Female
21	144	11420	3	Female
21	151	11649	3	Female
21	158	11702	3	Female
21	166	11736	3	Female
21	173	11664	3	Female
21	179	10608	3	Female
22	0	35	1	Male
22	3	52	1	Male
22	7	93	1	Male
22	12	140	1	Male
22	17	196	1	Male
22	20	212	1	Male
22	23	266	1	Male
22	26	320	1	Male
22	28	350	1	Male
22	32	432	1	Male
22	35	461	1	Male
22	38	458	1	Male
22	42	518	2	Male
22	49	759	2	Male
22	52	910	2	Male
22	56	1073	2	Male
22	62	1258	2	Male
22	69	1840	2	Male
22	75	2267	2	Male
22	79	2596	2	Male
22	83	3116	2	Male
22	87	3340	2	Male
22	92	3180	2	Male
22	97	3730	3	Male
22	106	4578	3	Male
22	111	5016	3	Male
22	118	6552	3	Male
22	124	7393	3	Male
22	131	8377	3	Male
22	139	9201	3	Male
22	145	10013	3	Male
22	151	10768	3	Male
22	158	12205	3	Male
22	164	13034	3	Male
22	171	13015	3	Male
22	177	13249	3	Male
22	185	13120	3	Male
22	191	12820	3	Male
22	196	15806	3	Male
23	0	42	1	Female
23	3	74	1	Female
23	6	101	1	Female
23	9	128	1	Female
23	14	195	1	Female
23	17	252	1	Female
23	21	330	1	Female
23	24	392	1	Female
23	31	442	1	Female
23	36	540	2	Female
23	42	752	2	Female
23	46	934	2	Female
23	49	1071	2	Female
23	53	1260	2	Female
23	57	1604	2	Female
23	61	1865	2	Female
23	66	2644	2	Female
23	71	2975	2	Female
23	73	2919	2	Female
23	80	3716	3	Female
23	85	4290	3	Female
23	93	6033	3	Female
23	99	6954	3	Female
23	106	8250	3	Female
23	114	9740	3	Female
23	121	10490	3	Female
23	127	11044	3	Female
23	134	12105	3	Female
23	140	12560	3	Female
23	147	13422	3	Female
23	153	13190	3	Female
23	161	13503	3	Female
23	168	13524	3	Female
23	174	13053	3	Female
23	179	13162	3	Female
24	0	35	1	Female
24	5	57	1	Female
24	10	87	1	Female
24	13	115	1	Female
24	16	149	1	Female
24	19	184	1	Female
24	25	265	1	Female
24	28	301	1	Female
24	31	337	1	Female
24	34	411	1	Female
24	38	409	1	Female
24	45	768	2	Female
24	49	903	2	Female
24	52	1012	2	Female
24	55	1177	2	Female
24	59	1594	2	Female
24	65	2047	2	Female
24	72	2670	2	Female
24	79	2797	2	Female
24	86	3192	3	Female
24	90	3596	3	Female
24	94	4601	3	Female
24	99	5087	3	Female
24	108	5808	3	Female
24	113	6197	3	Female
24	121	7633	3	Female
24	127	8444	3	Female
24	134	9003	3	Female
24	142	9933	3	Female
24	149	10711	3	Female
24	155	11538	3	Female
24	162	11773	3	Female
24	168	11997	3	Female
24	175	12533	3	Female
24	181	12179	3	Female
24	189	11140	3	Female
25	0	37	1	Male
25	3	59	1	Male
25	6	84	1	Male
25	11	135	1	Male
25	16	201	1	Male
25	19	249	1	Male
25	23	299	1	Male
25	27	343	1	Male
25	30	374	1	Male
25	33	427	1	Male
25	36	491	1	Male
25	41	557	2	Male
25	44	660	2	Male
25	47	813	2	Male
25	53	1040	2	Male
25	60	1601	2	Male
25	64	1895	2	Male
25	67	2116	2	Male
25	71	2406	2	Male
25	75	2870	2	Male
25	79	3149	2	Male
25	84	3069	2	Male
25	89	3723	3	Male
25	98	4647	3	Male
25	103	4880	3	Male
25	111	6133	3	Male
25	117	7072	3	Male
25	124	8150	3	Male
25	132	8810	3	Male
25	139	9778	3	Male
25	145	10199	3	Male
25	152	11690	3	Male
25	158	11760	3	Male
25	165	12804	3	Male
25	172	12984	3	Male
25	180	13466	3	Male
25	187	13696	3	Male
25	193	14210	3	Male
25	198	14130	3	Male
25	204	14602	3	Male
25	214	15108	3	Male
25	223	15931	3	Male
25	229	15837	3	Male
25	236	16633	3	Male
25	242	16432	3	Male
25	251	16358	3	Male
25	257	15291	3	Male
26	0	35	1	Male
26	3	50	1	Male
26	6	69	1	Male
26	11	125	1	Male
26	16	182	1	Male
26	19	222	1	Male
26	22	240	1	Male
26	25	283	1	Male
26	29	337	1	Male
26	34	401	1	Male
26	37	435	1	Male
26	41	561	2	Male
26	47	780	2	Male
26	54	974	2	Male
26	58	1271	2	Male
26	61	1495	2	Male
26	65	1814	2	Male
26	69	2071	2	Male
26	73	2403	2	Male
26	78	2756	2	Male
26	83	3273	2	Male
26	85	3425	2	Male
26	92	3655	3	Male
26	97	4147	3	Male
26	105	4974	3	Male
26	111	6232	3	Male
26	118	7599	3	Male
26	126	9216	3	Male
26	133	10068	3	Male
26	139	11270	3	Male
26	146	12342	3	Male
26	152	12988	3	Male
26	159	14017	3	Male
26	165	14705	3	Male
26	172	15034	3	Male
26	179	15340	3	Male
26	185	15494	3	Male
26	190	15374	3	Male
26	196	15770	3	Male
26	206	16123	3	Male
26	215	15732	3	Male
26	221	15847	3	Male
27	0	47	1	Male
27	3	68	1	Male
27	6	97	1	Male
27	11	152	1	Male
27	16	223	1	Male
27	19	268	1	Male
27	22	314	1	Male
27	25	363	1	Male
27	29	424	1	Male
27	34	428	1	Male
27	37	428	1	Male
27	40	413	1	Male
27	44	631	2	Male
27	50	749	2	Male
27	57	879	2	Male
27	60	937	2	Male
27	63	1099	2	Male
27	67	1597	2	Male
27	71	1971	2	Male
27	74	2430	2	Male
27	78	2862	2	Male
27	84	2990	2	Male
27	91	3620	3	Male
27	98	4644	3	Male
27	102	5325	3	Male
27	106	6225	3	Male
27	114	7504	3	Male
27	119	7731	3	Male
27	125	9020	3	Male
27	130	9511	3	Male
27	138	11438	3	Male
27	144	12491	3	Male
27	151	13122	3	Male
27	159	13513	3	Male
27	166	13957	3	Male
27	172	14026	3	Male
27	179	14736	3	Male
27	185	14945	3	Male
27	192	14574	3	Male
27	198	14979	3	Male
28	0	43	1	Male
28	3	75	1	Male
28	8	118	1	Male
28	13	175	1	Male
28	16	205	1	Male
28	19	250	1	Male
28	22	295	1	Male
28	24	318	1	Male
28	28	394	1	Male
28	31	441	1	Male
28	34	470	1	Male
28	37	457	1	Male
28	42	644	2	Male
28	45	727	2	Male
28	49	891	2	Male
28	55	1114	2	Male
28	62	1702	2	Male
28	66	2017	2	Male
28	69	2254	2	Male
28	73	2642	2	Male
28	77	3218	2	Male
28	81	3075	2	Male
28	86	3615	3	Male
28	91	4012	3	Male
28	100	5064	3	Male
28	105	5778	3	Male
28	113	8046	3	Male
28	119	9023	3	Male
28	126	10503	3	Male
28	134	11463	3	Male
28	141	12184	3	Male
28	147	12661	3	Male
28	154	14030	3	Male
28	160	13941	3	Male
28	167	14703	3	Male
28	174	15414	3	Male
28	181	15767	3	Male
28	187	15485	3	Male
28	192	15459	3	Male
28	198	14167	3	Male
29	0	35	1	Female
29	3	58	1	Female
29	6	79	1	Female
29	9	100	1	Female
29	14	149	1	Female
29	17	195	1	Female
29	23	268	1	Female
29	26	287	1	Female
29	29	355	1	Female
29	32	411	1	Female
29	37	420	1	Female
29	40	535	2	Female
29	44	662	2	Female
29	50	802	2	Female
29	54	971	2	Female
29	57	1099	2	Female
29	64	1739	2	Female
29	68	2020	2	Female
29	72	2453	2	Female
29	76	2704	2	Female
29	81	2582	2	Female
29	86	3188	3	Female
29	89	6455	3	Female
29	94	6544	3	Female
29	102	6652	3	Female
29	108	7346	3	Female
29	115	8037	3	Female
29	123	8981	3	Female
29	130	9946	3	Female
29	136	10460	3	Female
29	143	11251	3	Female
29	149	11989	3	Female
29	156	12409	3	Female
29	163	13253	3	Female
29	171	12550	3	Female
29	178	12927	3	Female
29	184	12804	3	Female
29	190	12158	3	Female
29	196	12930	3	Female
30	0	37	1	Male
30	3	64	1	Male
30	6	87	1	Male
30	9	111	1	Male
30	14	163	1	Male
30	17	200	1	Male
30	23	295	1	Male
30	25	323	1	Male
30	29	361	1	Male
30	32	435	1	Male
30	35	505	1	Male
30	38	514	1	Male
30	41	600	2	Male
30	44	700	2	Male
30	49	895	2	Male
30	52	1066	2	Male
30	56	1540	2	Male
30	62	2089	2	Male
30	66	2454	2	Male
30	69	2729	2	Male
30	76	3646	2	Male
30	80	3506	2	Male
30	84	3983	3	Male
30	92	5019	3	Male
30	97	5578	3	Male
30	106	6649	3	Male
30	111	7073	3	Male
30	119	8577	3	Male
30	125	9457	3	Male
30	132	9940	3	Male
30	140	10793	3	Male
30	147	11683	3	Male
30	153	12022	3	Male
30	160	12967	3	Male
30	166	13221	3	Male
30	173	13671	3	Male
30	180	14153	3	Male
30	188	14368	3	Male
30	195	14789	3	Male
30	201	14972	3	Male
30	206	14805	3	Male
30	212	15025	3	Male
30	222	15318	3	Male
30	230	14413	3	Male
31	0	37	1	Male
31	3	68	1	Male
31	6	87	1	Male
31	9	107	1	Male
31	14	160	1	Male
31	17	201	1	Male
31	23	295	1	Male
31	25	323	1	Male
31	29	367	1	Male
31	32	430	1	Male
31	35	499	1	Male
31	38	519	1	Male
31	40	509	1	Male
31	43	607	2	Male
31	46	658	2	Male
31	54	969	2	Male
31	57	1168	2	Male
31	61	1542	2	Male
31	67	2006	2	Male
31	71	2275	2	Male
31	74	2477	2	Male
31	81	3105	2	Male
31	85	2998	2	Male
31	89	3289	3	Male
31	97	3870	3	Male
31	102	4173	3	Male
31	111	5108	3	Male
31	116	5781	3	Male
31	124	7018	3	Male
31	130	7599	3	Male
31	137	8621	3	Male
31	145	9464	3	Male
31	151	10558	3	Male
31	157	10983	3	Male
31	164	11899	3	Male
31	170	12392	3	Male
31	177	12661	3	Male
31	184	12905	3	Male
31	192	13192	3	Male
31	199	13333	3	Male
31	205	13540	3	Male
31	210	13554	3	Male
31	216	13902	3	Male
31	226	14070	3	Male
31	235	14779	3	Male
31	241	15111	3	Male
31	248	15402	3	Male
31	254	15230	3	Male
31	263	15873	3	Male
31	270	15838	3	Male
31	278	16020	3	Male
31	284	16348	3	Male
31	290	16776	3	Male
31	298	17175	3	Male
31	304	17438	3	Male
31	310	17756	3	Male
32	0	40	1	Female
32	3	72	1	Female
32	7	96	1	Female
32	10	104	1	Female
32	13	117	1	Female
32	17	157	1	Female
32	21	198	1	Female
32	24	248	1	Female
32	29	338	1	Female
32	34	404	1	Female
32	41	472	2	Female
32	48	626	2	Female
32	52	620	2	Female
32	56	727	2	Female
32	60	801	2	Female
32	65	970	2	Female
32	69	1341	2	Female
32	74	1681	2	Female
32	78	2181	2	Female
32	82	2682	2	Female
32	88	3083	2	Female
32	95	3497	3	Female
32	103	4622	3	Female
32	110	5683	3	Female
32	116	6552	3	Female
32	124	6855	3	Female
32	130	7591	3	Female
32	137	8821	3	Female
32	144	9500	3	Female
32	152	10150	3	Female
32	159	10665	3	Female
32	165	11264	3	Female
32	170	11340	3	Female
32	176	11676	3	Female
32	186	12681	3	Female
32	195	12841	3	Female
32	201	13157	3	Female
32	208	13014	3	Female
32	214	13179	3	Female
32	223	13044	3	Female
32	229	13895	3	Female
32	236	18414	3	Female
33	0	39	1	Female
33	5	62	1	Female
33	10	93	1	Female
33	13	121	1	Female
33	16	160	1	Female
33	19	199	1	Female
33	25	269	1	Female
33	28	306	1	Female
33	31	368	1	Female
33	34	427	1	Female
33	37	419	1	Female
33	42	531	2	Female
33	48	796	2	Female
33	54	1003	2	Female
33	61	1596	2	Female
33	65	1909	2	Female
33	68	2145	2	Female
33	72	2514	2	Female
33	76	2506	2	Female
33	80	2525	2	Female
33	85	3230	3	Female
33	90	3473	3	Female
33	99	4539	3	Female
33	104	5024	3	Female
33	112	6273	3	Female
33	118	7033	3	Female
33	125	7949	3	Female
33	133	9302	3	Female
33	140	10024	3	Female
33	146	10333	3	Female
33	153	11140	3	Female
33	159	11501	3	Female
33	166	11743	3	Female
33	172	11255	3	Female
33	180	14853	3	Female
34	0	35	1	Female
34	3	61	1	Female
34	6	78	1	Female
34	11	131	1	Female
34	16	185	1	Female
34	19	215	1	Female
34	22	257	1	Female
34	25	300	1	Female
34	27	329	1	Female
34	30	363	1	Female
34	33	403	1	Female
34	37	448	1	Female
34	42	513	2	Female
34	45	588	2	Female
34	49	727	2	Female
34	55	939	2	Female
34	62	1099	2	Female
35	66	1460	2	Female
34	69	1732	2	Female
34	73	1972	2	Female
34	77	2314	2	Female
34	81	2678	2	Female
34	86	2611	2	Female
34	91	3006	3	Female
34	100	4163	3	Female
34	105	4756	3	Female
34	113	6361	3	Female
34	119	7711	3	Female
34	126	8820	3	Female
34	134	10175	3	Female
34	141	10601	3	Female
34	147	11155	3	Female
34	154	11685	3	Female
34	160	11620	3	Female
34	167	12322	3	Female
34	174	12664	3	Female
34	182	12921	3	Female
34	189	13361	3	Female
34	195	13500	3	Female
34	200	13515	3	Female
34	206	13328	3	Female
34	216	13385	3	Female
34	225	14552	3	Female
35	0	37	1	Male
35	3	69	1	Male
35	7	92	1	Male
35	10	109	1	Male
35	13	131	1	Male
35	17	185	1	Male
35	21	240	1	Male
35	29	353	1	Male
35	35	403	1	Male
35	42	535	2	Male
35	49	774	2	Male
35	53	975	2	Male
35	57	1161	2	Male
35	61	1370	2	Male
35	66	1706	2	Male
35	71	2042	2	Male
35	73	2177	2	Male
35	80	2843	2	Male
35	85	2861	2	Male
35	93	3695	3	Male
35	99	4570	3	Male
35	106	5227	3	Male
35	114	6350	3	Male
35	121	7343	3	Male
35	127	8137	3	Male
35	134	9080	3	Male
35	140	10048	3	Male
35	147	11098	3	Male
35	153	11691	3	Male
35	161	12505	3	Male
35	168	12994	3	Male
35	174	13432	3	Male
35	179	13875	3	Male
35	185	14164	3	Male
35	195	14930	3	Male
35	204	15396	3	Male
35	210	16289	3	Male
35	217	16486	3	Male
35	223	15808	3	Male
35	232	16228	3	Male
35	239	17111	3	Male
35	247	17405	3	Male
35	253	17554	3	Male
35	260	17626	3	Male
35	268	21428	3	Male
36	0	40	1	Female
36	3	68	1	Female
36	6	89	1	Female
36	9	111	1	Female
36	14	161	1	Female
36	17	201	1	Female
36	23	297	1	Female
36	25	322	1	Female
36	29	359	1	Female
36	32	414	1	Female
36	35	427	1	Female
36	38	423	1	Female
36	43	618	2	Female
36	46	747	2	Female
36	50	909	2	Female
36	56	1162	2	Female
36	63	1729	2	Female
36	67	2006	2	Female
36	70	2208	2	Female
36	74	2630	2	Female
36	78	2657	2	Female
36	82	2671	2	Female
36	87	3330	3	Female
36	92	3836	3	Female
36	101	4806	3	Female
36	106	5175	3	Female
36	114	6455	3	Female
36	120	7787	3	Female
36	127	9220	3	Female
36	135	10458	3	Female
36	142	10853	3	Female
36	148	10942	3	Female
36	155	11746	3	Female
36	161	12138	3	Female
36	168	12511	3	Female
36	175	12570	3	Female
36	183	12379	3	Female
36	189	10290	3	Female
37	0	44	1	Male
37	3	78	1	Male
37	8	119	1	Male
37	13	175	1	Male
37	16	210	1	Male
37	19	231	1	Male
37	23	306	1	Male
37	27	380	1	Male
37	30	467	1	Male
37	34	451	1	Male
37	40	656	2	Male
37	47	888	2	Male
37	51	1056	2	Male
37	54	1182	2	Male
37	58	1537	2	Male
37	62	1889	2	Male
37	66	2182	2	Male
37	71	2574	2	Male
37	76	3118	2	Male
37	78	3363	2	Male
37	85	3311	2	Male
37	90	3822	3	Male
37	98	4772	3	Male
37	104	5817	3	Male
37	111	6939	3	Male
37	119	8657	3	Male
37	126	9810	3	Male
37	132	10801	3	Male
37	139	12282	3	Male
37	145	12462	3	Male
37	152	12836	3	Male
37	159	13246	3	Male
37	167	13580	3	Male
37	174	13625	3	Male
37	180	14137	3	Male
37	185	14374	3	Male
37	191	15008	3	Male
37	201	15205	3	Male
37	210	15900	3	Male
37	216	16622	3	Male
37	223	16724	3	Male
37	229	16883	3	Male
38	0	31	1	Female
38	3	45	1	Female
38	6	73	1	Female
38	11	111	1	Female
38	16	164	1	Female
38	19	200	1	Female
38	22	236	1	Female
38	25	270	1	Female
38	27	311	1	Female
38	30	360	1	Female
38	33	427	1	Female
38	36	476	1	Female
38	41	542	2	Female
38	45	688	2	Female
38	48	798	2	Female
38	54	1038	2	Female
38	60	1861	2	Female
38	67	2480	2	Female
38	71	2871	2	Female
38	75	2825	2	Female
38	79	2993	3	Female
38	84	3675	3	Female
38	89	3959	3	Female
38	98	5110	3	Female
38	103	5368	3	Female
38	111	6680	3	Female
38	117	7468	3	Female
38	124	8388	3	Female
38	132	9000	3	Female
38	139	9843	3	Female
38	145	10523	3	Female
38	152	10837	3	Female
38	158	11536	3	Female
38	165	11555	3	Female
38	172	11921	3	Female
38	180	12203	3	Female
38	187	11805	3	Female
38	193	17204	3	Female
39	0	561	2	Female
39	3	755	2	Female
39	6	915	2	Female
39	10	1159	2	Female
39	16	1584	2	Female
39	23	2129	2	Female
39	27	2465	2	Female
39	30	2717	2	Female
39	34	2868	2	Female
39	38	2749	2	Female
39	42	3278	3	Female
39	47	3826	3	Female
39	52	4596	3	Female
39	61	5609	3	Female
39	66	6295	3	Female
39	74	7252	3	Female
39	80	8293	3	Female
39	87	9689	3	Female
39	95	10926	3	Female
39	102	12196	3	Female
39	108	13135	3	Female
39	115	13910	3	Female
39	121	14642	3	Female
39	128	15136	3	Female
39	135	15457	3	Female
39	143	15610	3	Female
39	150	15769	3	Female
39	156	15786	3	Female
39	161	15006	3	Female
39	171	13180	3	Female
40	0	583	2	Male
40	3	673	2	Male
40	6	793	2	Male
40	12	989	2	Male
40	19	1246	2	Male
40	23	1574	2	Male
40	26	1820	2	Male
40	30	2026	2	Male
40	34	2343	2	Male
40	38	2507	2	Male
40	43	2682	2	Male
40	48	3366	2	Male
40	57	3466	2	Male
40	65	3860	3	Male
40	71	4478	3	Male
40	78	5444	3	Male
40	86	6501	3	Male
40	93	7228	3	Male
40	99	7584	3	Male
40	106	8777	3	Male
40	112	9125	3	Male
40	119	9920	3	Male
40	125	10101	3	Male
40	131	10465	3	Male
40	138	10610	3	Male
40	148	11313	3	Male
40	154	12065	3	Male
40	161	12376	3	Male
40	167	12082	3	Male
40	175	12219	3	Male
40	181	12485	3	Male
40	188	12245	3	Male
40	194	12558	3	Male
40	201	12691	3	Male
40	207	12219	3	Male
41	0	649	2	Female
41	3	767	2	Female
41	7	911	2	Female
41	10	1019	2	Female
41	13	1165	2	Female
41	17	1605	2	Female
41	23	1981	2	Female
41	30	2738	2	Female
41	37	2887	2	Female
41	41	3179	3	Female
41	45	3611	3	Female
41	53	4177	3	Female
41	58	4665	3	Female
41	67	6139	3	Female
41	72	6462	3	Female
41	80	7489	3	Female
41	86	8096	3	Female
41	93	9250	3	Female
41	101	10083	3	Female
41	108	10991	3	Female
41	114	11526	3	Female
41	121	12142	3	Female
41	128	12280	3	Female
41	135	12773	3	Female
41	142	13218	3	Female
41	150	13361	3	Female
41	157	13170	3	Female
41	163	13605	3	Female
41	168	13715	3	Female
41	174	13960	3	Female
41	184	14492	3	Female
41	193	14602	3	Female
41	199	15520	3	Female
41	206	15745	3	Female
41	212	15684	3	Female
41	221	15908	3	Female
41	227	15752	3	Female
41	235	13269	3	Female
42	0	539	2	Female
42	3	622	2	Female
42	8	826	2	Female
42	11	950	2	Female
42	15	1218	2	Female
42	21	1719	2	Female
42	25	2141	2	Female
42	28	2459	2	Female
42	35	3251	2	Female
42	39	3230	2	Female
42	43	3690	3	Female
42	51	4582	3	Female
42	56	5210	3	Female
42	65	6496	3	Female
42	70	7098	3	Female
42	78	8262	3	Female
42	84	9195	3	Female
42	91	10602	3	Female
42	99	11480	3	Female
42	106	12535	3	Female
42	112	13494	3	Female
42	119	14539	3	Female
42	125	14568	3	Female
42	132	14958	3	Female
42	139	15347	3	Female
42	147	15737	3	Female
42	154	15668	3	Female
42	160	15832	3	Female
42	165	15565	3	Female
42	171	15852	3	Female
42	181	15883	3	Female
42	190	16309	3	Female
42	196	15831	3	Female
43	0	513	2	Female
43	3	580	2	Female
43	8	800	2	Female
43	11	893	2	Female
43	15	1090	2	Female
43	21	1540	2	Female
43	28	2199	2	Female
43	35	2867	2	Female
43	39	2750	2	Female
43	43	3126	3	Female
43	51	3952	3	Female
43	56	4526	3	Female
43	65	5857	3	Female
43	71	6238	3	Female
43	79	7360	3	Female
43	85	8446	3	Female
43	92	9527	3	Female
43	100	10527	3	Female
43	107	11320	3	Female
43	113	12358	3	Female
43	120	12682	3	Female
43	126	12566	3	Female
43	133	12946	3	Female
43	140	13068	3	Female
43	148	13742	3	Female
43	155	13429	3	Female
43	161	13485	3	Female
43	166	13637	3	Female
43	172	13907	3	Female
43	182	13475	3	Female
43	191	13791	3	Female
43	197	13183	3	Female
44	0	595	2	Male
44	3	708	2	Male
44	7	927	2	Male
44	10	1092	2	Male
44	13	1211	2	Male
44	17	1656	2	Male
44	23	2268	2	Male
44	30	2821	2	Male
44	37	3433	2	Male
44	41	3439	3	Male
44	45	4168	3	Male
44	53	4794	3	Male
44	58	5527	3	Male
44	67	6923	3	Male
44	72	7640	3	Male
44	80	8820	3	Male
44	86	9838	3	Male
44	93	10536	3	Male
44	101	11779	3	Male
44	108	13022	3	Male
44	114	14201	3	Male
44	121	14642	3	Male
44	127	15309	3	Male
44	134	16284	3	Male
44	141	15707	3	Male
44	148	16554	3	Male
44	154	16724	3	Male
44	159	16092	3	Male
44	165	16941	3	Male
44	175	17198	3	Male
44	184	18008	3	Male
44	192	17799	3	Male
44	199	14610	3	Male
45	0	601	2	Male
45	3	722	2	Male
45	7	890	2	Male
45	10	1017	2	Male
45	13	1213	2	Male
45	17	1672	2	Male
45	23	2218	2	Male
45	30	2868	2	Male
45	37	3446	2	Male
45	41	3379	2	Male
45	45	4040	3	Male
45	53	4983	3	Male
45	58	5644	3	Male
45	67	6411	3	Male
45	72	7053	3	Male
45	80	8292	3	Male
45	86	9129	3	Male
45	93	10101	3	Male
45	101	11136	3	Male
45	108	12255	3	Male
45	114	13116	3	Male
45	121	14041	3	Male
45	127	14964	3	Male
45	134	15923	3	Male
45	140	16191	3	Male
45	148	16419	3	Male
45	155	16752	3	Male
45	161	17041	3	Male
45	166	16998	3	Male
45	172	17030	3	Male
45	182	17719	3	Male
45	191	18263	3	Male
45	197	15022	3	Male
46	0	609	2	Female
46	4	750	2	Female
46	7	857	2	Female
46	10	948	2	Female
46	14	1140	2	Female
46	20	1533	2	Female
46	27	1902	2	Female
46	34	2191	2	Female
46	38	2359	2	Female
46	42	2634	2	Female
46	46	2867	2	Female
46	51	2983	2	Female
46	56	3102	3	Female
46	65	4440	3	Female
46	70	5290	3	Female
46	78	6971	3	Female
46	84	8119	3	Female
46	91	9076	3	Female
46	99	10138	3	Female
46	106	11011	3	Female
46	112	11532	3	Female
46	119	12176	3	Female
46	125	12826	3	Female
46	132	13249	3	Female
46	139	13408	3	Female
46	147	14050	3	Female
46	154	13559	3	Female
46	160	14001	3	Female
46	165	14251	3	Female
46	171	14481	3	Female
46	181	13678	3	Female
47	0	601	2	Male
47	3	744	2	Male
47	7	901	2	Male
47	10	1019	2	Male
47	13	1153	2	Male
47	17	1685	2	Male
47	23	2244	2	Male
47	30	2936	2	Male
47	37	3654	2	Male
47	41	3526	2	Male
47	45	4217	3	Male
47	53	5203	3	Male
47	58	6072	3	Male
47	67	8326	3	Male
47	72	9460	3	Male
47	80	11507	3	Male
47	86	12433	3	Male
47	93	13353	3	Male
47	101	14275	3	Male
47	108	15110	3	Male
47	114	16215	3	Male
47	121	15863	3	Male
47	127	16201	3	Male
47	134	16467	3	Male
47	141	17263	3	Male
47	149	17629	3	Male
47	156	17841	3	Male
47	162	17744	3	Male
47	167	17695	3	Male
47	173	17994	3	Male
47	178	17027	3	Male
47	183	15320	3	Male
48	0	669	2	Male
48	4	856	2	Male
48	7	997	2	Male
48	10	1166	2	Male
48	14	1618	2	Male
48	20	2075	2	Male
48	27	2607	2	Male
48	34	3436	2	Male
48	38	3376	2	Male
48	42	3749	3	Male
48	50	4651	3	Male
48	55	5342	3	Male
48	64	6458	3	Male
48	69	6961	3	Male
48	77	8540	3	Male
48	83	9858	3	Male
48	90	10391	3	Male
48	98	11947	3	Male
48	105	13043	3	Male
48	111	13959	3	Male
48	118	14830	3	Male
48	124	15381	3	Male
48	131	16145	3	Male
48	137	16611	3	Male
48	145	16673	3	Male
48	151	16728	3	Male
48	157	17144	3	Male
48	162	16924	3	Male
48	168	17378	3	Male
48	178	17880	3	Male
48	187	18550	3	Male
48	193	18787	3	Male
48	200	19604	3	Male
48	206	19116	3	Male
48	214	18212	3	Male
48	220	24321	3	Male
49	0	742	2	Male
49	3	870	2	Male
49	7	1079	2	Male
49	10	1236	2	Male
49	13	1397	2	Male
49	17	1880	2	Male
49	23	2441	2	Male
49	30	3334	2	Male
49	37	3607	2	Male
49	41	3750	3	Male
49	45	4564	3	Male
49	53	5688	3	Male
49	58	6196	3	Male
49	67	7479	3	Male
49	72	8279	3	Male
49	80	10323	3	Male
49	86	11635	3	Male
49	93	12690	3	Male
49	101	14199	3	Male
49	108	15268	3	Male
49	114	15909	3	Male
49	121	16898	3	Male
49	127	17077	3	Male
49	134	17898	3	Male
49	141	17815	3	Male
49	149	18170	3	Male
49	156	18097	3	Male
49	162	18521	3	Male
49	167	18577	3	Male
49	173	18407	3	Male
49	183	19044	3	Male
49	192	19853	3	Male
50	0	689	2	Female
50	3	814	2	Female
50	7	988	2	Female
50	10	1118	2	Female
50	13	1299	2	Female
50	17	1878	2	Female
50	23	2469	2	Female
50	30	2662	2	Female
50	37	3379	3	Female
50	41	3505	3	Female
50	45	4053	3	Female
50	53	4940	3	Female
50	58	5473	3	Female
50	66	6389	3	Female
50	71	6693	3	Female
50	79	7965	3	Female
50	85	8672	3	Female
50	92	9323	3	Female
50	100	10400	3	Female
50	107	11086	3	Female
50	113	11600	3	Female
50	120	12323	3	Female
50	126	12240	3	Female
50	133	12597	3	Female
[truncated: 101 more rows]

## Sheet: X.gideon
Individual code	Age [days]	Mass [mg]	Instar	Sex
1	0	24	1	Male
1	2	39	1	Male
1	4	57	1	Male
1	7	84	1	Male
1	10	117	1	Male
1	12	150	1	Male
1	14	196	1	Male
1	19	305	1	Male
1	21	347	1	Male
1	24	395	1	Male
1	26	449	1	Male
1	28	465	1	Male
1	31	485	1	Male
1	33	454	1	Male
1	35	462	1	Male
1	38	651	2	Male
1	40	744	2	Male
1	43	934	2	Male
1	47	1291	2	Male
1	49	1564	2	Male
1	52	2005	2	Male
1	54	2097	2	Male
1	56	2353	2	Male
1	59	2707	2	Male
1	61	2962	2	Male
1	63	3122	2	Male
1	68	3804	2	Male
1	70	3898	2	Male
1	73	3773	2	Male
1	75	3836	2	Male
1	77	3791	3	Male
1	80	4319	3	Male
1	87	4863	3	Male
1	94	6284	3	Male
1	101	6937	3	Male
1	108	7770	3	Male
1	115	8981	3	Male
1	123	11588	3	Male
1	130	13117	3	Male
1	137	13708	3	Male
1	144	15093	3	Male
1	151	15859	3	Male
1	158	15833	3	Male
1	167	15821	3	Male
1	173	15811	3	Male
1	180	15102	3	Male
1	187	15034	3	Male
1	194	15828	3	Male
1	205	15667	3	Male
1	213	15555	3	Male
1	220	15381	3	Male
1	228	15547	3	Male
1	235	15587	3	Male
1	242	14647	3	Male
1	250	15213	3	Male
1	258	15525	3	Male
1	265	13061	3	Male
1	272	9961	3	Male
2	0	32	1	Female
2	2	49	1	Female
2	4	62	1	Female
2	6	94	1	Female
2	9	143	1	Female
2	11	182	1	Female
2	14	220	1	Female
2	16	290	1	Female
2	18	328	1	Female
2	21	404	1	Female
2	23	389	1	Female
2	25	426	2	Female
2	28	587	2	Female
2	30	795	2	Female
2	33	1052	2	Female
2	37	1533	2	Female
2	39	1791	2	Female
2	42	2299	2	Female
2	44	2454	2	Female
2	48	2737	2	Female
2	51	3284	2	Female
2	53	3510	2	Female
2	55	3505	2	Female
2	60	3755	3	Female
2	62	4544	3	Female
2	65	5484	3	Female
2	68	5467	3	Female
2	70	6160	3	Female
2	79	9415	3	Female
2	86	11896	3	Female
2	93	13310	3	Female
2	100	13934	3	Female
2	107	14304	3	Female
2	114	15451	3	Female
2	121	15397	3	Female
2	128	15670	3	Female
2	135	15901	3	Female
2	142	16836	3	Female
2	149	16817	3	Female
2	158	17033	3	Female
2	165	17276	3	Female
2	172	17266	3	Female
2	179	17121	3	Female
2	186	16005	3	Female
2	194	17311	3	Female
2	202	16848	3	Female
2	210	16314	3	Female
2	217	15120	3	Female
3	0	31	1	Female
3	2	47	1	Female
3	6	81	1	Female
3	8	108	1	Female
3	10	139	1	Female
3	15	249	1	Female
3	17	279	1	Female
3	20	312	1	Female
3	22	379	1	Female
3	24	369	1	Female
3	27	494	2	Female
3	29	577	2	Female
3	31	667	2	Female
3	34	907	2	Female
3	36	1218	2	Female
3	39	1504	2	Female
3	43	2502	2	Female
3	45	2863	2	Female
3	48	3400	2	Female
3	50	3435	2	Female
3	52	3396	2	Female
3	55	3473	2	Female
3	57	3746	3	Female
3	59	4191	3	Female
3	64	5025	3	Female
3	66	5867	3	Female
3	69	6641	3	Female
3	71	6711	3	Female
3	73	7083	3	Female
3	76	7833	3	Female
3	83	10530	3	Female
3	90	11565	3	Female
3	97	11737	3	Female
3	104	12071	3	Female
3	111	11633	3	Female
3	118	12662	3	Female
3	125	13773	3	Female
3	132	13625	3	Female
3	139	13918	3	Female
3	146	14803	3	Female
3	153	14873	3	Female
3	162	15343	3	Female
3	168	14963	3	Female
3	176	14707	3	Female
3	183	14606	3	Female
3	191	15136	3	Female
3	199	15015	3	Female
3	207	15550	3	Female
3	215	14809	3	Female
3	224	12848	3	Female
4	0	31	1	Male
4	2	47	1	Male
4	4	58	1	Male
4	6	83	1	Male
4	9	125	1	Male
4	11	171	1	Male
4	14	220	1	Male
4	16	299	1	Male
4	18	377	1	Male
4	21	430	1	Male
4	23	440	1	Male
4	26	630	2	Male
4	28	729	2	Male
4	31	898	2	Male
4	35	1199	2	Male
4	37	1460	2	Male
4	40	1836	2	Male
4	42	2217	2	Male
4	44	2397	2	Male
4	47	2755	2	Male
4	49	2975	2	Male
4	51	3233	2	Male
4	56	3887	2	Male
4	58	3702	2	Male
4	61	3684	3	Male
4	63	4886	3	Male
4	65	5043	3	Male
4	67	5790	3	Male
4	74	8724	3	Male
4	81	11105	3	Male
4	88	11387	3	Male
4	95	12359	3	Male
4	102	12929	3	Male
4	109	14204	3	Male
4	116	14378	3	Male
4	123	14160	3	Male
4	130	14533	3	Male
4	137	14996	3	Male
4	144	14774	3	Male
4	153	15351	3	Male
4	160	16013	3	Male
4	168	16082	3	Male
4	175	16244	3	Male
4	182	17277	3	Male
4	193	17601	3	Male
4	201	17437	3	Male
4	209	17486	3	Male
4	217	18597	3	Male
4	225	18664	3	Male
4	233	18736	3	Male
4	240	17503	3	Male
4	248	18543	3	Male
4	255	18649	3	Male
4	264	13798	3	Male
4	271	11867	3	Male
5	0	32	1	Female
5	2	48	1	Female
5	4	63	1	Female
5	6	89	1	Female
5	8	112	1	Female
5	10	157	1	Female
5	12	198	1	Female
5	17	301	1	Female
5	19	382	1	Female
5	22	405	1	Female
5	24	406	1	Female
5	26	403	1	Female
5	29	563	2	Female
5	31	651	2	Female
5	33	720	2	Female
5	36	857	2	Female
5	38	938	2	Female
5	41	1153	2	Female
5	45	1540	2	Female
5	47	1607	2	Female
5	50	1939	2	Female
5	52	2219	2	Female
5	54	2295	2	Female
5	57	2591	2	Female
5	59	2776	2	Female
5	61	2930	2	Female
5	66	3118	2	Female
5	68	3138	2	Female
5	71	4331	3	Female
5	73	4440	3	Female
5	75	4710	3	Female
5	77	5373	3	Female
5	84	6936	3	Female
5	91	8554	3	Female
5	98	9449	3	Female
5	105	10707	3	Female
5	112	11349	3	Female
5	119	12081	3	Female
5	126	12695	3	Female
5	133	13204	3	Female
5	140	14157	3	Female
5	147	15027	3	Female
5	154	15077	3	Female
5	163	14086	3	Female
5	171	13871	3	Female
5	179	13944	3	Female
5	187	13301	3	Female
5	195	14005	3	Female
5	203	13810	3	Female
5	211	14529	3	Female
5	219	14376	3	Female
5	227	14672	3	Female
5	235	13963	3	Female
6	0	27	1	Female
6	2	43	1	Female
6	4	63	1	Female
6	7	95	1	Female
6	9	135	1	Female
6	12	187	1	Female
6	14	244	1	Female
6	16	334	1	Female
6	19	398	1	Female
6	21	374	1	Female
6	23	418	2	Female
6	26	580	2	Female
6	28	707	2	Female
6	31	836	2	Female
6	35	1237	2	Female
6	37	1412	2	Female
6	40	1757	2	Female
6	42	1979	2	Female
6	44	2221	2	Female
6	47	2546	2	Female
6	49	2608	2	Female
6	51	3020	2	Female
6	56	3233	2	Female
6	58	3231	2	Female
6	61	4455	3	Female
6	63	4567	3	Female
6	65	4752	3	Female
6	67	5332	3	Female
6	74	7037	3	Female
6	81	8253	3	Female
6	88	9503	3	Female
6	95	10287	3	Female
6	102	10888	3	Female
6	109	11624	3	Female
6	116	12138	3	Female
6	124	12423	3	Female
6	131	13185	3	Female
6	138	13441	3	Female
6	145	14262	3	Female
6	154	14827	3	Female
6	162	14275	3	Female
6	170	14274	3	Female
6	178	14527	3	Female
6	186	15065	3	Female
6	194	15434	3	Female
6	202	14833	3	Female
6	210	15043	3	Female
6	218	15203	3	Female
6	226	14191	3	Female
6	234	14303	3	Female
6	244	14283	3	Female
6	252	14249	3	Female
6	260	10306	3	Female
6	268	9423	3	Female
7	0	26	1	Male
7	2	44	1	Male
7	4	68	1	Male
7	7	106	1	Male
7	9	128	1	Male
7	12	173	1	Male
7	14	257	1	Male
7	16	357	1	Male
7	19	443	1	Male
7	21	503	1	Male
7	23	460	1	Male
7	26	610	2	Male
7	28	729	2	Male
7	31	987	2	Male
7	35	1462	2	Male
7	37	1769	2	Male
7	40	2121	2	Male
7	42	2230	2	Male
7	44	2444	2	Male
7	47	2857	2	Male
7	49	3211	2	Male
7	51	3627	2	Male
7	56	4440	2	Male
7	58	4322	2	Male
7	61	4113	2	Male
7	63	4187	2	Male
7	65	5196	3	Male
7	67	6081	3	Male
7	74	8917	3	Male
7	81	11857	3	Male
7	88	13431	3	Male
7	95	14311	3	Male
7	102	14892	3	Male
7	109	16332	3	Male
7	116	17223	3	Male
7	123	17521	3	Male
7	130	18183	3	Male
7	137	19981	3	Male
7	144	19499	3	Male
7	153	20232	3	Male
7	161	20123	3	Male
7	169	20587	3	Male
7	177	20401	3	Male
7	185	21035	3	Male
7	193	19761	3	Male
7	201	19209	3	Male
7	209	19259	3	Male
7	217	20235	3	Male
7	225	18999	3	Male
7	235	18284	3	Male
7	243	13197	3	Male
8	0	25	1	Female
8	2	40	1	Female
8	4	66	1	Female
8	7	107	1	Female
8	9	146	1	Female
8	12	188	1	Female
8	14	265	1	Female
8	16	359	1	Female
8	19	388	1	Female
8	21	378	1	Female
8	23	499	2	Female
8	26	659	2	Female
8	28	792	2	Female
8	31	1003	2	Female
8	35	1549	2	Female
8	37	1755	2	Female
8	40	2323	2	Female
8	42	2626	2	Female
8	44	2909	2	Female
8	47	3385	2	Female
8	49	3314	2	Female
8	51	3267	2	Female
8	56	4664	3	Female
8	58	5236	3	Female
8	61	6062	3	Female
8	63	6305	3	Female
8	65	7024	3	Female
8	67	7510	3	Female
8	74	9861	3	Female
8	81	10820	3	Female
8	88	11588	3	Female
8	95	11971	3	Female
8	102	12349	3	Female
8	109	12935	3	Female
8	116	13564	3	Female
8	123	13975	3	Female
8	130	14386	3	Female
8	137	15064	3	Female
8	144	14840	3	Female
8	153	14419	3	Female
8	161	14885	3	Female
8	169	15141	3	Female
8	177	15002	3	Female
8	185	15479	3	Female
8	193	15787	3	Female
8	200	15507	3	Female
8	208	15630	3	Female
8	217	15426	3	Female
8	225	15797	3	Female
8	233	15885	3	Female
8	240	13771	3	Female
8	248	13370	3	Female
8	256	14367	3	Female
8	264	14667	3	Female
8	272	10351	3	Female
9	0	22	1	Female
9	2	27	1	Female
9	4	39	1	Female
9	7	59	1	Female
9	9	74	1	Female
9	12	102	1	Female
9	14	141	1	Female
9	16	175	1	Female
9	19	272	1	Female
9	21	316	1	Female
9	23	368	1	Female
9	26	385	1	Female
9	28	459	2	Female
9	31	571	2	Female
9	35	706	2	Female
9	37	805	2	Female
9	40	1019	2	Female
9	42	1027	2	Female
9	44	1269	2	Female
9	47	1582	2	Female
9	49	1895	2	Female
9	51	2088	2	Female
9	56	2706	2	Female
9	58	2992	2	Female
9	61	3339	2	Female
9	63	3524	2	Female
9	65	3316	2	Female
9	67	3383	2	Female
9	69	4275	3	Female
9	74	5287	3	Female
9	81	7265	3	Female
9	88	8794	3	Female
9	95	9700	3	Female
9	102	10403	3	Female
9	109	11382	3	Female
9	116	12087	3	Female
9	123	12704	3	Female
9	130	13436	3	Female
9	137	14493	3	Female
9	144	14414	3	Female
9	151	14102	3	Female
9	160	14616	3	Female
9	168	14723	3	Female
9	176	15349	3	Female
9	184	14965	3	Female
9	192	14867	3	Female
9	200	14927	3	Female
9	208	14879	3	Female
9	216	15627	3	Female
9	224	16054	3	Female
9	232	15892	3	Female
9	246	14768	3	Female
9	254	12992	3	Female
9	262	13567	3	Female
9	270	13949	3	Female
10	0	26	1	Female
10	2	34	1	Female
10	4	57	1	Female
10	7	92	1	Female
10	9	128	1	Female
10	12	174	1	Female
10	15	261	1	Female
10	17	323	1	Female
10	20	427	1	Female
10	22	456	1	Female
10	24	427	1	Female
10	27	625	2	Female
10	29	671	2	Female
10	32	883	2	Female
10	36	1132	2	Female
10	38	1381	2	Female
10	41	1512	2	Female
10	43	1828	2	Female
10	45	1829	2	Female
10	48	2018	2	Female
10	51	2178	2	Female
10	53	2395	2	Female
10	58	2984	2	Female
10	60	3161	2	Female
10	63	3055	2	Female
10	65	3074	2	Female
10	67	3661	3	Female
10	69	4460	3	Female
10	76	5877	3	Female
10	83	7947	3	Female
10	90	9161	3	Female
10	97	10637	3	Female
10	104	11184	3	Female
10	111	12063	3	Female
10	118	12804	3	Female
10	125	12813	3	Female
10	132	14165	3	Female
10	139	14352	3	Female
10	156	14334	3	Female
10	165	14243	3	Female
10	173	14415	3	Female
10	181	15024	3	Female
10	189	15008	3	Female
10	197	14192	3	Female
10	205	15431	3	Female
10	213	15696	3	Female
10	221	15633	3	Female
10	229	15093	3	Female
10	237	13493	3	Female
10	245	14784	3	Female
10	253	14785	3	Female
10	261	14208	3	Female
10	269	14681	3	Female
10	277	14697	3	Female
11	0	26	1	Male
11	2	40	1	Male
11	7	105	1	Male
11	9	141	1	Male
11	12	182	1	Male
11	14	258	1	Male
11	16	329	1	Male
11	19	403	1	Male
11	21	479	1	Male
11	23	462	1	Male
11	26	575	2	Male
11	28	695	2	Male
11	31	1036	2	Male
11	35	1500	2	Male
11	37	1715	2	Male
11	40	2057	2	Male
11	42	2300	2	Male
11	44	2340	2	Male
11	47	2862	2	Male
11	49	3097	2	Male
11	51	3476	2	Male
11	56	4315	2	Male
11	58	4345	2	Male
11	61	4084	2	Male
11	63	4132	2	Male
11	65	5164	3	Male
11	67	5797	3	Male
11	74	8400	3	Male
11	81	10931	3	Male
11	88	12186	3	Male
11	95	12964	3	Male
11	102	13482	3	Male
11	109	14887	3	Male
11	116	15411	3	Male
11	123	15491	3	Male
11	130	16251	3	Male
11	137	16131	3	Male
11	144	17415	3	Male
11	153	18948	3	Male
11	161	18910	3	Male
11	169	18417	3	Male
11	177	18913	3	Male
11	185	19829	3	Male
11	193	19521	3	Male
11	201	20230	3	Male
11	209	20397	3	Male
11	217	21025	3	Male
11	225	21358	3	Male
11	233	21020	3	Male
11	241	20977	3	Male
11	249	19010	3	Male
11	257	18450	3	Male
11	265	20087	3	Male
11	273	20806	3	Male
11	281	20887	3	Male
11	289	19194	3	Male
12	0	24	1	Female
12	2	39	1	Female
12	7	106	1	Female
12	9	151	1	Female
12	12	214	1	Female
12	14	266	1	Female
12	16	348	1	Female
12	19	402	1	Female
12	21	378	1	Female
12	23	471	2	Female
12	26	623	2	Female
12	28	750	2	Female
12	31	1046	2	Female
12	35	1509	2	Female
12	37	1685	2	Female
12	40	2265	2	Female
12	42	2468	2	Female
12	44	2779	2	Female
12	47	3209	2	Female
12	49	3412	2	Female
12	51	3224	2	Female
12	56	4555	3	Female
12	58	4849	3	Female
12	61	5398	3	Female
12	63	5864	3	Female
12	65	6091	3	Female
12	67	6994	3	Female
12	74	9242	3	Female
12	81	10003	3	Female
12	88	11033	3	Female
12	95	11399	3	Female
12	102	11833	3	Female
12	109	12257	3	Female
12	116	12313	3	Female
12	123	12790	3	Female
12	130	13091	3	Female
12	137	13596	3	Female
12	144	13555	3	Female
12	152	13675	3	Female
12	160	13645	3	Female
12	168	13943	3	Female
12	176	13657	3	Female
12	184	14933	3	Female
12	192	14827	3	Female
12	200	14165	3	Female
12	208	14427	3	Female
12	216	15218	3	Female
12	224	14439	3	Female
12	232	14036	3	Female
12	240	14189	3	Female
12	248	11100	3	Female
12	256	10051	3	Female
13	0	22	1	Female
13	2	29	1	Female
13	7	70	1	Female
13	9	97	1	Female
13	12	106	1	Female
13	14	164	1	Female
13	16	203	1	Female
13	19	255	1	Female
13	21	317	1	Female
13	23	376	1	Female
13	26	390	1	Female
13	28	406	2	Female
13	31	551	2	Female
13	35	647	2	Female
13	37	720	2	Female
13	40	916	2	Female
13	42	984	2	Female
13	44	1110	2	Female
13	47	1434	2	Female
13	49	1634	2	Female
13	51	1851	2	Female
13	56	2312	2	Female
13	58	2530	2	Female
13	61	2770	2	Female
13	63	3031	2	Female
13	65	3196	2	Female
13	67	3390	2	Female
13	69	3188	2	Female
13	74	4127	3	Female
13	81	6935	3	Female
13	88	9000	3	Female
13	95	10549	3	Female
13	102	10390	3	Female
13	109	11877	3	Female
13	116	12329	3	Female
13	123	12763	3	Female
13	130	13882	3	Female
13	137	14027	3	Female
13	144	13916	3	Female
13	153	14795	3	Female
13	161	15038	3	Female
13	169	14588	3	Female
13	177	15116	3	Female
13	185	15644	3	Female
13	193	15183	3	Female
13	201	14726	3	Female
13	209	14913	3	Female
13	217	15309	3	Female
13	225	15484	3	Female
13	233	14917	3	Female
13	241	12302	3	Female
13	249	13859	3	Female
13	257	11898	3	Female
13	265	10683	3	Female
14	0	24	1	Male
14	2	32	1	Male
14	7	107	1	Male
14	9	164	1	Male
14	12	214	1	Male
14	14	287	1	Male
14	16	365	1	Male
14	19	473	1	Male
14	21	510	1	Male
14	23	486	1	Male
14	26	728	2	Male
14	28	863	2	Male
14	31	1117	2	Male
14	35	1638	2	Male
14	37	1897	2	Male
14	40	2229	2	Male
14	42	2463	2	Male
14	44	2642	2	Male
14	47	3211	2	Male
14	49	3497	2	Male
14	51	3898	2	Male
14	56	3969	2	Male
14	58	3988	2	Male
14	61	5133	3	Male
14	63	5309	3	Male
14	65	5801	3	Male
14	67	6754	3	Male
14	74	10106	3	Male
14	81	11599	3	Male
14	88	12529	3	Male
14	95	13902	3	Male
14	102	13593	3	Male
14	109	14826	3	Male
14	116	15517	3	Male
14	123	15590	3	Male
14	130	16235	3	Male
14	137	15654	3	Male
14	144	17265	3	Male
14	153	18420	3	Male
14	161	19053	3	Male
14	169	18413	3	Male
14	177	19383	3	Male
14	185	19693	3	Male
14	193	20188	3	Male
14	201	19864	3	Male
14	209	20245	3	Male
14	217	21657	3	Male
14	225	21963	3	Male
14	233	19571	3	Male
14	241	13614	3	Male
14	249	16269	3	Male
14	257	15221	3	Male
14	265	15018	3	Male
14	273	15048	3	Male
15	0	26	1	Female
15	2	44	1	Female
15	4	66	1	Female
15	6	92	1	Female
15	11	196	1	Female
15	13	235	1	Female
15	16	315	1	Female
15	18	391	1	Female
15	20	457	1	Female
15	23	444	1	Female
15	25	605	2	Female
15	27	713	2	Female
15	30	908	2	Female
15	32	1029	2	Female
15	35	1241	2	Female
15	39	1476	2	Female
15	41	1714	2	Female
15	44	2022	2	Female
15	46	2130	2	Female
15	48	2222	2	Female
15	51	2443	2	Female
15	53	2799	2	Female
15	55	3001	2	Female
15	60	3473	2	Female
15	62	3261	2	Female
15	65	3269	3	Female
15	67	4124	3	Female
15	69	4323	3	Female
15	71	4814	3	Female
15	78	5894	3	Female
15	85	7410	3	Female
15	92	8818	3	Female
15	99	9513	3	Female
15	106	9798	3	Female
15	113	10377	3	Female
15	120	10616	3	Female
15	127	10651	3	Female
15	134	11452	3	Female
15	141	12183	3	Female
15	148	12215	3	Female
15	157	12262	3	Female
15	165	12949	3	Female
15	173	13091	3	Female
15	181	13390	3	Female
15	189	13502	3	Female
15	197	13593	3	Female
15	205	13183	3	Female
15	213	13632	3	Female
15	221	13549	3	Female
15	229	13151	3	Female
15	237	12160	3	Female
15	245	11466	3	Female
15	253	9925	3	Female
15	261	9185	3	Female
16	0	28	1	Male
16	2	49	1	Male
16	4	70	1	Male
16	6	104	1	Male
16	11	223	1	Male
16	13	280	1	Male
16	16	356	1	Male
16	18	458	1	Male
16	20	454	1	Male
16	23	544	2	Male
16	25	690	2	Male
16	27	843	2	Male
16	30	1135	2	Male
16	32	1445	2	Male
16	35	1893	2	Male
16	39	2625	2	Male
16	41	3023	2	Male
16	44	3532	2	Male
16	46	3950	2	Male
16	48	3915	2	Male
16	51	3867	2	Male
16	53	3835	2	Male
16	55	5065	3	Male
16	60	6331	3	Male
16	62	6888	3	Male
16	65	7446	3	Male
16	67	8293	3	Male
16	69	8840	3	Male
16	72	10104	3	Male
16	79	11550	3	Male
16	86	13434	3	Male
16	93	14766	3	Male
16	100	15358	3	Male
16	107	15540	3	Male
16	114	16663	3	Male
16	121	17162	3	Male
16	128	16990	3	Male
16	135	18918	3	Male
16	142	19511	3	Male
16	149	19505	3	Male
16	158	20157	3	Male
16	166	21090	3	Male
16	174	20818	3	Male
16	182	20492	3	Male
16	190	21145	3	Male
16	198	21573	3	Male
16	206	21156	3	Male
16	214	21357	3	Male
16	222	20247	3	Male
17	0	27	1	Male
17	2	39	1	Male
17	4	58	1	Male
17	6	84	1	Male
17	8	126	1	Male
17	13	265	1	Male
17	15	306	1	Male
17	18	390	1	Male
17	20	474	1	Male
17	22	487	1	Male
17	25	653	2	Male
17	27	761	2	Male
17	29	873	2	Male
17	32	1116	2	Male
17	34	1408	2	Male
17	37	1852	2	Male
17	41	2401	2	Male
17	43	2745	2	Male
17	46	3154	2	Male
17	48	3371	2	Male
17	50	3533	2	Male
17	53	4127	2	Male
17	55	4455	2	Male
17	57	4310	2	Male
17	62	5117	3	Male
17	64	5519	3	Male
17	67	5871	3	Male
17	69	6107	3	Male
17	71	6504	3	Male
17	73	7029	3	Male
17	80	8813	3	Male
17	87	9855	3	Male
17	94	10663	3	Male
17	101	11545	3	Male
17	108	12685	3	Male
17	115	13400	3	Male
17	122	14484	3	Male
17	129	15344	3	Male
17	136	16549	3	Male
17	143	17409	3	Male
17	150	17713	3	Male
17	159	18789	3	Male
17	167	19350	3	Male
17	175	19214	3	Male
17	183	19286	3	Male
17	191	19812	3	Male
17	199	19954	3	Male
17	207	19871	3	Male
17	215	19778	3	Male
17	223	19573	3	Male
17	231	20050	3	Male
17	239	17580	3	Male
17	247	16944	3	Male
17	255	17721	3	Male
17	263	13026	3	Male
17	271	10526	3	Male
18	0	32	1	Male
18	2	47	1	Male
18	4	69	1	Male
18	6	105	1	Male
18	8	159	1	Male
18	13	310	1	Male
18	15	351	1	Male
18	18	437	1	Male
18	20	491	1	Male
18	22	475	1	Male
18	25	610	2	Male
18	27	686	2	Male
18	29	800	2	Male
18	32	984	2	Male
18	34	1082	2	Male
18	37	1353	2	Male
18	41	1667	2	Male
18	43	1849	2	Male
18	46	2368	2	Male
18	48	2600	2	Male
18	50	2709	2	Male
18	53	3264	2	Male
18	55	3509	2	Male
18	57	3874	2	Male
18	62	3931	2	Male
18	64	5030	3	Male
18	67	5537	3	Male
18	69	5748	3	Male
18	71	6185	3	Male
18	73	6772	3	Male
18	80	9351	3	Male
18	87	11453	3	Male
18	94	12914	3	Male
18	101	14203	3	Male
18	108	14385	3	Male
18	115	15450	3	Male
18	122	17076	3	Male
18	129	17665	3	Male
18	136	18946	3	Male
18	143	19571	3	Male
18	150	19292	3	Male
18	159	19271	3	Male
18	167	20012	3	Male
18	175	20274	3	Male
18	183	20060	3	Male
18	191	20116	3	Male
18	199	20672	3	Male
18	207	20505	3	Male
18	215	20593	3	Male
18	223	19988	3	Male
18	231	20108	3	Male
18	239	19429	3	Male
18	247	18978	3	Male
18	255	19245	3	Male
18	263	18843	3	Male
18	271	17504	3	Male
18	279	14871	3	Male
19	0	39	1	Male
19	2	59	1	Male
19	4	79	1	Male
19	6	117	1	Male
19	11	273	1	Male
19	13	344	1	Male
19	16	428	1	Male
19	18	491	1	Male
19	20	456	1	Male
19	23	695	2	Male
19	25	797	2	Male
19	27	939	2	Male
19	30	1182	2	Male
19	32	1380	2	Male
19	35	1847	2	Male
19	39	2507	2	Male
19	41	2745	2	Male
19	44	3009	2	Male
19	46	3266	2	Male
19	48	3478	2	Male
19	51	3884	2	Male
19	53	4051	2	Male
19	55	3908	2	Male
19	60	5284	3	Male
19	62	5551	3	Male
19	65	6223	3	Male
19	67	7070	3	Male
19	69	7646	3	Male
19	71	8099	3	Male
19	78	9606	3	Male
19	85	10241	3	Male
19	92	11104	3	Male
19	99	11746	3	Male
19	106	11604	3	Male
19	113	12920	3	Male
19	120	14220	3	Male
19	127	14497	3	Male
19	134	16104	3	Male
19	141	16130	3	Male
19	148	15934	3	Male
19	157	15684	3	Male
19	165	16478	3	Male
19	173	17156	3	Male
19	181	16254	3	Male
19	189	16981	3	Male
19	197	17560	3	Male
19	205	15857	3	Male
19	213	17628	3	Male
19	221	17878	3	Male
19	229	17848	3	Male
19	237	15944	3	Male
19	245	16630	3	Male
19	253	12787	3	Male
19	261	11294	3	Male
20	0	28	1	Male
20	2	45	1	Male
20	4	69	1	Male
20	9	145	1	Male
20	11	197	1	Male
20	13	254	1	Male
20	18	399	1	Male
20	20	459	1	Male
20	23	460	1	Male
20	25	498	2	Male
20	27	663	2	Male
20	30	839	2	Male
20	32	915	2	Male
20	34	1076	2	Male
20	37	1236	2	Male
20	39	1457	2	Male
20	42	1833	2	Male
20	46	2325	2	Male
20	48	2586	2	Male
20	51	2938	2	Male
20	53	3016	2	Male
20	55	3172	2	Male
20	58	3563	2	Male
20	60	3847	2	Male
20	62	4128	2	Male
20	67	3971	3	Male
20	69	4738	3	Male
20	72	5146	3	Male
20	74	5369	3	Male
20	76	5468	3	Male
20	78	5982	3	Male
20	85	7360	3	Male
20	92	8241	3	Male
20	99	11903	3	Male
20	106	12041	3	Male
20	113	13044	3	Male
20	120	14279	3	Male
20	127	15403	3	Male
20	134	16672	3	Male
20	141	17557	3	Male
20	148	17672	3	Male
20	155	18207	3	Male
20	164	18820	3	Male
20	172	18702	3	Male
20	180	18562	3	Male
20	188	19053	3	Male
20	196	20034	3	Male
20	204	19150	3	Male
20	212	19807	3	Male
20	220	17211	3	Male
20	228	17044	3	Male
20	236	17325	3	Male
20	244	13070	3	Male
20	252	13210	3	Male
21	0	34	1	Male
21	2	55	1	Male
21	4	74	1	Male
21	6	106	1	Male
21	11	256	1	Male
21	13	327	1	Male
21	16	406	1	Male
21	18	495	1	Male
21	20	512	1	Male
21	23	622	2	Male
21	25	773	2	Male
21	27	928	2	Male
21	30	1169	2	Male
21	32	1297	2	Male
21	35	1667	2	Male
21	39	2034	2	Male
21	41	2359	2	Male
21	44	2709	2	Male
21	46	2833	2	Male
21	48	3218	2	Male
21	51	3691	2	Male
21	53	4075	2	Male
21	55	4093	2	Male
21	60	5366	3	Male
21	62	5504	3	Male
21	65	6442	3	Male
21	67	6618	3	Male
21	69	7112	3	Male
21	71	8004	3	Male
21	78	10047	3	Male
21	85	12241	3	Male
21	92	13147	3	Male
21	99	14276	3	Male
21	106	14830	3	Male
21	113	15580	3	Male
21	120	16305	3	Male
21	127	17038	3	Male
21	134	17772	3	Male
21	141	18549	3	Male
21	148	18668	3	Male
21	157	18729	3	Male
21	165	19520	3	Male
21	173	19461	3	Male
21	181	17375	3	Male
21	189	18478	3	Male
21	197	20009	3	Male
21	205	20202	3	Male
21	213	20647	3	Male
21	221	20447	3	Male
21	229	18456	3	Male
21	237	11068	3	Male
21	245	12567	3	Male
21	253	12135	3	Male
22	0	30	1	Female
22	2	52	1	Female
22	4	62	1	Female
22	9	158	1	Female
22	11	204	1	Female
22	14	257	1	Female
22	16	327	1	Female
22	18	417	1	Female
22	21	423	1	Female
22	23	578	2	Female
22	25	657	2	Female
22	28	906	2	Female
22	30	1065	2	Female
22	33	1499	2	Female
22	37	1956	2	Female
22	39	2122	2	Female
22	42	2456	2	Female
22	44	2670	2	Female
22	47	2834	2	Female
22	49	3076	2	Female
22	51	2947	2	Female
22	56	4158	3	Female
22	58	4414	3	Female
22	61	4869	3	Female
22	63	5172	3	Female
22	65	5351	3	Female
22	68	6038	3	Female
22	75	7392	3	Female
22	82	8338	3	Female
22	89	8375	3	Female
22	96	9509	3	Female
22	103	9624	3	Female
22	110	10842	3	Female
22	117	11611	3	Female
22	124	11935	3	Female
22	131	13403	3	Female
22	138	13513	3	Female
22	145	13328	3	Female
22	154	13775	3	Female
22	162	13717	3	Female
22	170	13743	3	Female
22	178	14049	3	Female
22	186	13970	3	Female
22	194	14066	3	Female
22	202	14014	3	Female
22	210	14301	3	Female
22	218	15112	3	Female
22	226	13860	3	Female
22	234	13505	3	Female
22	242	12567	3	Female
22	250	10223	3	Female
22	258	9644	3	Female
23	0	27	1	Male
23	2	44	1	Male
23	4	67	1	Male
23	9	145	1	Male
23	11	208	1	Male
23	14	281	1	Male
23	16	343	1	Male
23	18	423	1	Male
23	21	466	1	Male
23	23	445	1	Male
23	25	641	2	Male
23	28	888	2	Male
23	30	1091	2	Male
23	33	1414	2	Male
23	37	1883	2	Male
23	39	2076	2	Male
23	42	2487	2	Male
23	44	2693	2	Male
23	46	2890	2	Male
23	49	3346	2	Male
23	51	3582	2	Male
23	53	3814	2	Male
23	58	4233	3	Male
23	60	4628	3	Male
23	63	5309	3	Male
23	65	5751	3	Male
23	67	6132	3	Male
23	69	7204	3	Male
23	76	9555	3	Male
23	83	11310	3	Male
23	90	12877	3	Male
23	97	13254	3	Male
23	104	13999	3	Male
23	111	14277	3	Male
23	118	14589	3	Male
23	125	15219	3	Male
23	132	16244	3	Male
23	139	17333	3	Male
23	146	16991	3	Male
23	155	17393	3	Male
23	163	16664	3	Male
23	171	17404	3	Male
23	179	16094	3	Male
23	187	16140	3	Male
23	195	15387	3	Male
23	203	15163	3	Male
23	211	15666	3	Male
23	219	16919	3	Male
23	227	15090	3	Male
24	0	29	1	Male
24	5	85	1	Male
24	7	126	1	Male
24	10	167	1	Male
24	12	238	1	Male
24	14	309	1	Male
24	17	418	1	Male
24	19	483	1	Male
24	21	460	1	Male
24	24	658	2	Male
24	26	791	2	Male
24	29	1067	2	Male
24	33	1535	2	Male
24	35	1773	2	Male
24	38	2273	2	Male
24	40	2410	2	Male
24	42	2610	2	Male
24	45	3054	2	Male
24	47	3474	2	Male
24	49	3633	2	Male
24	54	3765	2	Male
24	56	4085	3	Male
24	59	5015	3	Male
24	61	5345	3	Male
24	63	5997	3	Male
24	66	6566	3	Male
24	73	8879	3	Male
24	80	10881	3	Male
24	87	12102	3	Male
24	94	12783	3	Male
24	101	13628	3	Male
24	108	14285	3	Male
24	115	15447	3	Male
24	122	16024	3	Male
24	129	17730	3	Male
24	136	17669	3	Male
24	143	17356	3	Male
24	152	17885	3	Male
24	160	18265	3	Male
24	168	18367	3	Male
24	176	18586	3	Male
24	184	19252	3	Male
24	192	19260	3	Male
24	200	19304	3	Male
24	208	19459	3	Male
24	216	19632	3	Male
24	224	19045	3	Male
24	232	18973	3	Male
24	240	18549	3	Male
24	248	17435	3	Male
24	256	15536	3	Male
24	264	12581	3	Male
25	0	39	1	Female
25	2	59	1	Female
25	5	88	1	Female
25	7	135	1	Female
25	9	185	1	Female
25	12	248	1	Female
25	14	286	1	Female
25	16	317	1	Female
25	19	325	2	Female
25	21	419	2	Female
25	24	612	2	Female
25	28	1012	2	Female
25	30	1287	2	Female
25	33	1642	2	Female
25	35	1741	2	Female
25	37	1903	2	Female
25	40	2277	2	Female
25	42	2652	2	Female
25	44	2663	2	Female
25	49	3213	3	Female
25	51	3542	3	Female
25	54	4189	3	Female
25	56	4909	3	Female
25	58	5538	3	Female
25	60	6033	3	Female
25	67	7676	3	Female
25	74	8810	3	Female
25	81	9446	3	Female
25	88	9593	3	Female
25	95	9740	3	Female
25	102	10659	3	Female
25	109	11337	3	Female
25	116	11287	3	Female
25	123	12455	3	Female
25	130	12626	3	Female
25	137	12477	3	Female
25	146	12193	3	Female
25	154	12526	3	Female
25	162	12443	3	Female
25	170	12083	3	Female
25	178	13162	3	Female
25	186	13087	3	Female
25	194	13026	3	Female
25	202	13013	3	Female
25	210	13351	3	Female
25	218	11713	3	Female
26	0	47	1	Male
26	2	67	1	Male
26	5	93	1	Male
26	7	132	1	Male
26	9	165	1	Male
26	12	229	1	Male
26	14	255	1	Male
26	16	331	1	Male
26	19	387	1	Male
26	21	371	1	Male
26	24	523	2	Male
26	28	736	2	Male
26	30	803	2	Male
26	33	965	2	Male
26	35	1019	2	Male
26	37	1202	2	Male
26	40	1599	2	Male
26	42	1826	2	Male
26	44	2055	2	Male
26	49	2757	2	Male
26	51	2736	2	Male
26	54	3121	2	Male
26	56	3280	2	Male
26	58	3329	2	Male
26	60	3200	2	Male
26	67	4353	3	Male
26	74	5105	3	Male
26	81	5942	3	Male
26	88	7015	3	Male
26	95	8295	3	Male
26	102	9654	3	Male
26	109	9936	3	Male
26	116	11046	3	Male
26	123	12802	3	Male
26	130	13305	3	Male
26	137	13702	3	Male
26	146	14746	3	Male
26	154	15008	3	Male
26	162	15312	3	Male
26	170	15427	3	Male
26	178	16332	3	Male
26	186	16131	3	Male
26	194	16296	3	Male
26	202	15981	3	Male
26	210	16215	3	Male
26	218	15103	3	Male
26	226	14884	3	Male
26	234	15369	3	Male
26	242	15617	3	Male
26	250	15031	3	Male
26	258	14691	3	Male
26	266	14774	3	Male
26	274	13466	3	Male
26	282	13527	3	Male
26	290	13375	3	Male
27	0	27	1	Female
27	2	32	1	Female
27	4	68	1	Female
27	6	83	1	Female
27	8	112	1	Female
27	13	208	1	Female
27	15	264	1	Female
27	18	321	1	Female
27	20	427	1	Female
27	22	485	1	Female
27	25	464	1	Female
27	27	586	2	Female
27	29	707	2	Female
27	32	853	2	Female
27	35	996	2	Female
27	38	1341	2	Female
27	42	1701	2	Female
27	44	1901	2	Female
27	47	2303	2	Female
27	49	2540	2	Female
27	51	2651	2	Female
27	54	3213	2	Female
27	56	3637	2	Female
27	58	3812	2	Female
27	63	3812	2	Female
27	63	3812	3	Female
27	65	4458	3	Female
27	68	4838	3	Female
27	70	5297	3	Female
27	72	6265	3	Female
27	79	7979	3	Female
27	86	9018	3	Female
27	93	9979	3	Female
27	100	10870	3	Female
27	107	12118	3	Female
27	114	12635	3	Female
27	121	13325	3	Female
27	128	13701	3	Female
27	135	14482	3	Female
27	142	15483	3	Female
27	149	15276	3	Female
27	158	16189	3	Female
27	166	16144	3	Female
27	174	16524	3	Female
27	182	16753	3	Female
27	190	16712	3	Female
27	198	17098	3	Female
27	206	16692	3	Female
27	214	17182	3	Female
27	222	17800	3	Female
27	230	17164	3	Female
27	238	14426	3	Female
27	246	15115	3	Female
27	254	12394	3	Female
27	262	12171	3	Female
28	0	37	1	Female
28	2	54	1	Female
28	4	70	1	Female
28	6	84	1	Female
28	11	183	1	Female
28	13	230	1	Female
28	16	285	1	Female
28	18	356	1	Female
28	20	417	1	Female
28	23	460	1	Female
28	25	430	1	Female
28	27	599	2	Female
28	30	701	2	Female
28	32	895	2	Female
28	34	1335	2	Female
28	38	1908	2	Female
28	40	2218	2	Female
28	43	2586	2	Female
28	45	2822	2	Female
28	48	3185	2	Female
28	50	3740	2	Female
28	52	3603	2	Female
28	57	5024	3	Female
28	59	4809	3	Female
28	62	5290	3	Female
28	64	5571	3	Female
28	66	6137	3	Female
28	68	6833	3	Female
28	75	8561	3	Female
28	82	9922	3	Female
28	89	11552	3	Female
28	96	12940	3	Female
28	103	13287	3	Female
28	110	13469	3	Female
28	117	14637	3	Female
28	124	15024	3	Female
28	131	15868	3	Female
28	138	16651	3	Female
28	145	15851	3	Female
28	154	16969	3	Female
28	162	17368	3	Female
28	170	17313	3	Female
28	178	17517	3	Female
28	186	18256	3	Female
28	194	18495	3	Female
28	202	17367	3	Female
28	210	18025	3	Female
28	218	18512	3	Female
28	226	17927	3	Female
28	234	18029	3	Female
28	242	16768	3	Female
29	0	39	1	Female
29	2	68	1	Female
29	4	87	1	Female
29	6	105	1	Female
29	11	175	1	Female
29	13	215	1	Female
29	16	261	1	Female
29	18	320	1	Female
29	20	383	1	Female
29	23	406	1	Female
29	25	380	1	Female
29	27	475	2	Female
29	30	623	2	Female
29	32	857	2	Female
29	35	1169	2	Female
29	39	1796	2	Female
29	41	2136	2	Female
29	44	2621	2	Female
29	47	2809	2	Female
29	50	3047	2	Female
29	52	3212	2	Female
29	54	3062	2	Female
29	59	4070	3	Female
29	61	4201	3	Female
29	64	4713	3	Female
29	66	4520	3	Female
29	68	4986	3	Female
29	71	5895	3	Female
29	78	7239	3	Female
29	85	7801	3	Female
29	92	9248	3	Female
29	99	9909	3	Female
29	106	10631	3	Female
29	113	11398	3	Female
29	120	11999	3	Female
29	127	12540	3	Female
29	134	13818	3	Female
29	141	14513	3	Female
29	148	14744	3	Female
29	157	14989	3	Female
29	165	15173	3	Female
29	173	15307	3	Female
29	181	14597	3	Female
29	189	16233	3	Female
29	197	16446	3	Female
29	205	15707	3	Female
29	213	15887	3	Female
29	221	15816	3	Female
29	229	14471	3	Female
29	237	15021	3	Female
29	245	14802	3	Female
30	0	32	1	Male
30	2	48	1	Male
30	4	57	1	Male
30	9	105	1	Male
30	11	144	1	Male
30	14	169	1	Male
30	16	204	1	Male
30	18	270	1	Male
30	21	324	1	Male
30	23	386	1	Male
30	25	442	1	Male
30	28	493	1	Male
30	30	467	1	Male
30	33	659	2	Male
30	37	943	2	Male
30	39	1102	2	Male
30	42	1326	2	Male
30	45	1679	2	Male
30	48	2170	2	Male
30	50	2557	2	Male
30	52	2928	2	Male
30	57	4026	2	Male
30	59	4192	2	Male
30	62	4036	2	Male
30	64	4034	2	Male
30	66	4273	2	Male
30	69	5481	3	Male
30	75	8391	3	Male
30	82	10432	3	Male
30	89	12447	3	Male
30	96	13544	3	Male
30	103	14421	3	Male
30	110	15014	3	Male
30	117	16137	3	Male
30	124	16907	3	Male
30	131	18502	3	Male
30	138	18950	3	Male
30	145	20060	3	Male
30	154	20268	3	Male
30	162	20032	3	Male
30	170	20874	3	Male
30	178	20709	3	Male
30	186	21406	3	Male
30	194	21406	3	Male
30	202	22244	3	Male
30	210	21293	3	Male
30	218	22007	3	Male
30	226	22641	3	Male
30	234	22461	3	Male
30	242	21892	3	Male
30	250	21857	3	Male
30	258	22108	3	Male
30	266	21543	3	Male
30	274	21646	3	Male
30	282	22191	3	Male
30	290	21696	3	Male
31	0	33	1	Female
31	2	42	1	Female
31	4	49	1	Female
31	9	100	1	Female
31	11	123	1	Female
31	14	147	1	Female
31	16	213	1	Female
31	18	260	1	Female
31	21	348	1	Female
31	23	390	1	Female
31	25	433	1	Female
31	28	421	1	Female
31	30	531	2	Female
31	33	657	2	Female
31	37	956	2	Female
31	39	1060	2	Female
31	42	1199	2	Female
31	44	1296	2	Female
31	46	1520	2	Female
31	49	2132	2	Female
31	51	2617	2	Female
31	53	3189	2	Female
31	58	3638	2	Female
31	60	3508	2	Female
31	63	3858	3	Female
31	65	4760	3	Female
31	67	5042	3	Female
31	70	6771	3	Female
31	77	8599	3	Female
31	84	10047	3	Female
31	91	11707	3	Female
31	98	12605	3	Female
31	105	12964	3	Female
31	112	14106	3	Female
31	119	14561	3	Female
31	126	15748	3	Female
31	133	16935	3	Female
31	140	16861	3	Female
31	147	16807	3	Female
31	156	17147	3	Female
31	164	16375	3	Female
31	172	17523	3	Female
31	180	16564	3	Female
31	188	17618	3	Female
31	196	17747	3	Female
31	204	16693	3	Female
31	212	17171	3	Female
31	220	17759	3	Female
31	228	16897	3	Female
31	236	16692	3	Female
31	244	16786	3	Female
31	252	16339	3	Female
31	260	16191	3	Female
31	268	15567	3	Female
31	276	12571	3	Female
32	0	30	1	Male
32	2	44	1	Male
32	7	92	1	Male
32	9	145	1	Male
32	12	174	1	Male
32	14	235	1	Male
32	16	274	1	Male
32	19	355	1	Male
32	21	393	1	Male
32	23	470	1	Male
32	26	441	1	Male
32	28	596	2	Male
32	31	792	2	Male
32	35	1177	2	Male
32	37	1228	2	Male
32	40	1503	2	Male
32	42	1616	2	Male
32	44	1921	2	Male
32	47	2608	2	Male
32	49	3194	2	Male
32	51	3676	2	Male
32	56	4814	2	Male
32	58	4467	2	Male
32	61	4591	3	Male
32	63	5079	3	Male
32	65	6045	3	Male
32	68	6905	3	Male
32	75	7632	3	Male
32	82	9024	3	Male
32	89	10125	3	Male
32	96	11248	3	Male
32	103	13147	3	Male
32	110	14721	3	Male
32	117	16104	3	Male
32	124	17153	3	Male
32	131	18570	3	Male
32	138	19645	3	Male
32	145	20721	3	Male
32	154	21429	3	Male
32	162	21372	3	Male
32	170	21740	3	Male
32	178	22206	3	Male
32	186	22375	3	Male
32	194	22380	3	Male
32	202	21552	3	Male
32	210	23056	3	Male
32	218	22356	3	Male
32	226	22558	3	Male
32	234	22277	3	Male
32	242	22747	3	Male
32	250	21361	3	Male
32	258	21815	3	Male
32	266	15601	3	Male
32	274	14639	3	Male
33	0	28	1	Male
33	2	34	1	Male
33	4	46	1	Male
33	9	107	1	Male
33	11	138	1	Male
33	14	188	1	Male
33	16	267	1	Male
33	18	308	1	Male
33	21	395	1	Male
33	23	466	1	Male
33	25	487	1	Male
33	28	553	2	Male
33	30	716	2	Male
33	33	1035	2	Male
33	37	1319	2	Male
33	39	1520	2	Male
33	42	1864	2	Male
33	44	2086	2	Male
33	46	2211	2	Male
33	49	2806	2	Male
33	51	3170	2	Male
33	53	3667	2	Male
33	58	4267	2	Male
33	60	4106	2	Male
33	62	4076	2	Male
33	65	4086	2	Male
33	67	5014	3	Male
33	69	5343	3	Male
33	76	6904	3	Male
33	83	9200	3	Male
33	90	10990	3	Male
33	97	12017	3	Male
33	104	12123	3	Male
33	111	14049	3	Male
33	118	15190	3	Male
33	125	15854	3	Male
33	132	17852	3	Male
33	139	18740	3	Male
33	146	19231	3	Male
33	154	19398	3	Male
33	162	18832	3	Male
33	170	19463	3	Male
33	178	19245	3	Male
33	186	19773	3	Male
33	194	21048	3	Male
33	202	19741	3	Male
33	210	21538	3	Male
33	218	21770	3	Male
33	226	20965	3	Male
33	234	20512	3	Male
33	242	20802	3	Male
33	250	21277	3	Male
33	258	21590	3	Male
33	266	19961	3	Male
33	274	19110	3	Male
33	282	18262	3	Male
33	290	13262	3	Male
34	0	27	1	Female
34	2	38	1	Female
34	4	54	1	Female
34	6	85	1	Female
34	8	108	1	Female
34	10	126	1	Female
34	15	226	1	Female
34	17	294	1	Female
34	20	369	1	Female
34	22	398	1	Female
34	24	458	1	Female
34	27	453	1	Female
34	29	572	2	Female
34	31	742	2	Female
34	34	1010	2	Female
34	36	1285	2	Female
34	39	1791	2	Female
34	43	2351	2	Female
34	45	2667	2	Female
34	47	3269	2	Female
34	50	3467	2	Female
34	53	3772	2	Female
34	55	3591	2	Female
34	57	3771	3	Female
34	62	5024	3	Female
34	64	5401	3	Female
34	67	6196	3	Female
34	69	6686	3	Female
34	71	7384	3	Female
34	74	7704	3	Female
34	81	8474	3	Female
34	88	9757	3	Female
34	95	11063	3	Female
34	102	12645	3	Female
34	109	13128	3	Female
34	116	14156	3	Female
34	123	15225	3	Female
34	130	15536	3	Female
34	137	16759	3	Female
34	144	16620	3	Female
34	151	16482	3	Female
34	160	17384	3	Female
34	168	17802	3	Female
34	176	17243	3	Female
34	184	17670	3	Female
34	192	17920	3	Female
34	200	18879	3	Female
34	208	17814	3	Female
34	216	18494	3	Female
34	224	18035	3	Female
34	232	18135	3	Female
34	240	17608	3	Female
34	248	16147	3	Female
34	256	16775	3	Female
34	264	13038	3	Female
34	272	12247	3	Female
35	0	27	1	Female
35	2	39	1	Female
35	6	72	1	Female
35	8	92	1	Female
35	11	119	1	Female
35	13	147	1	Female
35	15	183	1	Female
35	18	232	1	Female
35	20	292	1	Female
35	22	352	1	Female
35	25	404	1	Female
35	27	384	1	Female
35	30	503	2	Female
35	34	696	2	Female
35	37	800	2	Female
35	39	946	2	Female
35	41	1026	2	Female
35	43	1191	2	Female
35	46	1564	2	Female
35	48	1929	2	Female
35	50	2243	2	Female
35	55	2885	2	Female
35	57	3148	2	Female
35	60	3331	2	Female
35	62	3166	2	Female
35	64	3247	3	Female
35	67	4333	3	Female
35	74	5682	3	Female
35	81	7659	3	Female
35	88	8788	3	Female
35	95	10570	3	Female
35	102	11447	3	Female
35	109	12459	3	Female
35	116	13428	3	Female
35	123	13697	3	Female
35	130	14741	3	Female
35	137	15412	3	Female
35	144	15292	3	Female
35	153	15775	3	Female
35	161	15690	3	Female
35	169	15911	3	Female
35	177	15156	3	Female
35	185	16207	3	Female
35	193	16672	3	Female
35	201	16880	3	Female
35	209	16179	3	Female
35	217	17008	3	Female
35	225	16489	3	Female
35	233	16569	3	Female
35	241	16090	3	Female
35	249	15139	3	Female
35	257	11167	3	Female
36	0	26	1	Female
36	2	36	1	Female
36	6	66	1	Female
36	8	87	1	Female
36	11	127	1	Female
36	13	171	1	Female
36	15	223	1	Female
36	18	303	1	Female
36	20	360	1	Female
36	22	380	1	Female
36	25	454	1	Female
36	27	435	1	Female
36	30	681	2	Female
36	34	906	2	Female
36	36	993	2	Female
36	39	1237	2	Female
36	41	1298	2	Female
36	43	1528	2	Female
36	46	1930	2	Female
36	48	2289	2	Female
36	50	2801	2	Female
36	55	3212	2	Female
36	57	3640	2	Female
36	60	3426	2	Female
36	62	3469	2	Female
36	64	3895	3	Female
36	67	4784	3	Female
36	74	6229	3	Female
36	81	8350	3	Female
36	88	9439	3	Female
36	95	10622	3	Female
36	102	11333	3	Female
36	109	11925	3	Female
36	116	12401	3	Female
36	123	13133	3	Female
36	130	14717	3	Female
36	137	15246	3	Female
36	144	15627	3	Female
36	153	15878	3	Female
36	161	16108	3	Female
36	169	16713	3	Female
36	177	16123	3	Female
36	185	17121	3	Female
36	193	17058	3	Female
36	201	17255	3	Female
36	209	17554	3	Female
36	217	17575	3	Female
36	225	16626	3	Female
36	233	16271	3	Female
36	241	14125	3	Female
36	249	14673	3	Female
36	257	11558	3	Female
36	265	10829	3	Female
37	0	25	1	Female
37	2	42	1	Female
37	7	80	1	Female
37	9	104	1	Female
37	12	144	1	Female
37	14	212	1	Female
37	16	263	1	Female
37	19	392	1	Female
37	21	460	1	Female
37	23	443	1	Female
37	26	579	2	Female
37	28	660	2	Female
37	31	947	2	Female
37	35	1426	2	Female
37	37	1742	2	Female
37	40	2249	2	Female
37	42	2443	2	Female
37	44	2751	2	Female
37	47	3384	2	Female
37	49	3983	2	Female
37	54	3880	3	Female
37	56	4781	3	Female
37	59	5642	3	Female
37	61	6338	3	Female
37	63	6777	3	Female
37	66	7401	3	Female
37	73	8372	3	Female
37	80	9715	3	Female
37	87	10961	3	Female
37	94	11594	3	Female
37	101	12190	3	Female
37	108	11882	3	Female
37	115	13446	3	Female
37	122	13666	3	Female
37	129	13847	3	Female
37	136	14390	3	Female
37	143	14447	3	Female
37	152	15017	3	Female
37	160	14963	3	Female
37	168	15544	3	Female
37	176	15251	3	Female
37	184	16257	3	Female
37	192	16582	3	Female
37	200	15089	3	Female
37	208	15959	3	Female
37	216	16554	3	Female
37	224	14096	3	Female
37	232	14263	3	Female
37	240	10846	3	Female
37	248	10545	3	Female
38	0	28	1	Male
38	2	33	1	Male
38	7	71	1	Male
38	9	92	1	Male
38	12	137	1	Male
38	14	191	1	Male
38	16	264	1	Male
38	19	319	1	Male
38	21	433	1	Male
38	23	462	1	Male
38	26	472	2	Male
38	28	657	2	Male
38	31	940	2	Male
38	35	1538	2	Male
38	37	1757	2	Male
38	40	2260	2	Male
38	42	2417	2	Male
38	44	2673	2	Male
38	47	3138	2	Male
38	49	3638	2	Male
38	51	3899	2	Male
38	56	4347	2	Male
38	58	4328	2	Male
38	61	4079	2	Male
38	63	4463	3	Male
38	65	5602	3	Male
38	68	5888	3	Male
38	75	7453	3	Male
38	82	9594	3	Male
[truncated: 1,207 more rows]

## Sheet: O.pantherina
Individual code	Age [days]	Mass [mg]	Instar	Sex
1	0	18	2	Female
1	2	22	2	Female
1	4	27	2	Female
1	7	39	2	Female
1	10	84	2	Female
1	13	83	2	Female
1	16	109	3	Female
1	20	153	3	Female
1	23	183	3	Female
1	27	268	3	Female
1	30	302	3	Female
1	34	366	3	Female
1	36	368	3	Female
1	39	401	3	Female
1	43	427	3	Female
2	0	22	2	Male
2	2	27	2	Male
2	4	33	2	Male
2	7	68	2	Male
2	10	103	2	Male
2	13	104	2	Male
2	14	126	3	Male
2	17	177	3	Male
2	19	199	3	Male
2	24	304	3	Male
2	27	351	3	Male
2	31	421	3	Male
2	33	434	3	Male
2	37	495	3	Male
2	41	521	3	Male
2	45	547	3	Male
2	48	526	3	Male
2	52	537	3	Male
3	0	20	2	Male
3	2	25	2	Male
3	5	56	2	Male
3	8	72	2	Male
3	11	104	2	Male
3	13	103	2	Male
3	16	111	3	Male
3	20	176	3	Male
3	23	215	3	Male
3	27	281	3	Male
3	30	329	3	Male
3	34	382	3	Male
3	36	404	3	Male
3	39	414	3	Male
3	43	433	3	Male
3	47	396	3	Male
4	0	15	2	Female
4	3	28	2	Female
4	6	58	2	Female
4	9	83	2	Female
4	11	82	2	Female
4	15	158	3	Female
4	18	205	3	Female
4	22	266	3	Female
4	25	311	3	Female
4	29	346	3	Female
4	31	353	3	Female
4	34	370	3	Female
4	38	396	3	Female
4	42	402	3	Female
4	45	373	3	Female
5	0	18	2	Female
5	3	28	2	Female
5	6	57	2	Female
5	9	86	2	Female
5	12	95	2	Female
5	14	105	3	Female
5	17	146	3	Female
5	21	216	3	Female
5	24	270	3	Female
5	28	306	3	Female
5	30	316	3	Female
5	33	354	3	Female
5	37	390	3	Female
5	41	418	3	Female
5	44	416	3	Female
5	47	353	3	Female
6	0	22	2	Male
6	3	44	2	Male
6	6	69	2	Male
6	9	107	2	Male
6	12	104	2	Male
6	14	98	2	Male
6	17	133	3	Male
6	20	181	3	Male
6	24	260	3	Male
6	27	305	3	Male
6	31	363	3	Male
6	33	379	3	Male
6	37	414	3	Male
6	41	450	3	Male
6	45	472	3	Male
6	48	479	3	Male
6	52	466	3	Male
6	54	398	3	Male
6	56	415	3	Male
7	0	16	2	Female
7	3	28	2	Female
7	6	45	2	Female
7	9	64	2	Female
7	12	83	2	Female
7	16	88	2	Female
7	18	105	3	Female
7	20	127	3	Female
7	24	203	3	Female
7	27	244	3	Female
7	31	318	3	Female
7	33	332	3	Female
7	36	383	3	Female
7	40	404	3	Female
7	44	435	3	Female
7	47	458	3	Female
7	51	446	3	Female
7	53	401	3	Female
7	55	415	3	Female
8	0	22	2	Female
8	3	30	2	Female
8	6	67	2	Female
8	9	97	2	Female
8	12	117	2	Female
8	13	99	2	Female
8	16	132	3	Female
8	19	179	3	Female
8	23	247	3	Female
8	26	305	3	Female
8	30	402	3	Female
8	32	424	3	Female
8	35	466	3	Female
8	39	510	3	Female
8	43	530	3	Female
8	46	555	3	Female
8	50	529	3	Female
8	52	478	3	Female
8	54	419	3	Female
9	0	18	2	Female
9	3	25	2	Female
9	6	56	2	Female
9	9	83	2	Female
9	12	94	2	Female
9	13	93	2	Female
9	16	153	3	Female
9	19	211	3	Female
9	23	304	3	Female
9	26	354	3	Female
9	30	435	3	Female
9	32	437	3	Female
9	36	500	3	Female
9	39	525	3	Female
9	43	544	3	Female
9	46	530	3	Female
9	49	537	3	Female
9	51	521	3	Female
9	53	477	3	Female
10	0	23	2	Male
10	2	33	2	Male
10	5	67	2	Male
10	8	107	2	Male
10	10	103	2	Male
10	12	113	3	Male
10	16	193	3	Male
10	19	261	3	Male
10	23	344	3	Male
10	25	365	3	Male
10	28	409	3	Male
10	32	441	3	Male
10	36	487	3	Male
10	39	502	3	Male
10	43	472	3	Male
10	45	411	3	Male
11	0	22	2	Female
11	3	42	2	Female
11	6	73	2	Female
11	9	98	2	Female
11	12	97	2	Female
11	16	126	3	Female
11	19	187	3	Female
11	23	282	3	Female
11	26	306	3	Female
11	29	367	3	Female
11	33	412	3	Female
11	37	439	3	Female
11	40	458	3	Female
11	44	475	3	Female
11	46	475	3	Female
11	48	440	3	Female
12	0	18	2	Male
12	3	35	2	Male
12	5	53	2	Male
12	8	81	2	Male
12	11	104	2	Male
12	14	110	2	Male
12	17	170	3	Male
12	20	255	3	Male
12	24	346	3	Male
12	26	378	3	Male
12	29	416	3	Male
12	34	448	3	Male
12	38	510	3	Male
12	41	534	3	Male
12	45	552	3	Male
12	47	528	3	Male
12	49	468	3	Male
13	0	20	2	Male
13	2	28	2	Male
13	5	50	2	Male
13	8	83	2	Male
13	11	92	2	Male
13	15	150	3	Male
13	18	188	3	Male
13	22	248	3	Male
13	24	271	3	Male
13	27	302	3	Male
13	31	342	3	Male
13	35	382	3	Male
13	38	398	3	Male
13	40	394	3	Male
13	42	340	3	Male
14	0	21	2	Female
14	2	26	2	Female
14	5	43	2	Female
14	9	80	2	Female
14	12	100	2	Female
14	16	126	3	Female
14	19	184	3	Female
14	23	280	3	Female
14	25	288	3	Female
14	29	347	3	Female
14	32	379	3	Female
14	36	439	3	Female
14	39	469	3	Female
14	43	482	3	Female
14	45	489	3	Female
14	47	475	3	Female
14	49	389	3	Female
14	51	442	3	Female
15	0	20	2	Male
15	2	31	2	Male
15	4	50	2	Male
15	7	70	2	Male
15	11	90	2	Male
15	13	99	2	Male
15	15	111	3	Male
15	19	171	3	Male
15	21	201	3	Male
15	24	256	3	Male
15	28	308	3	Male
15	32	351	3	Male
15	35	374	3	Male
15	39	393	3	Male
15	41	399	3	Male
15	43	400	3	Male
15	45	410	3	Male
15	47	398	3	Male
16	0	22	2	Male
16	2	30	2	Male
16	5	58	2	Male
16	7	83	2	Male
16	9	98	2	Male
16	10	90	2	Male
16	12	112	3	Male
16	16	179	3	Male
16	19	260	3	Male
16	23	337	3	Male
16	25	343	3	Male
16	28	393	3	Male
16	32	377	3	Male
16	36	439	3	Male
16	39	439	3	Male
16	43	363	3	Male
17	0	21	2	Female
17	2	25	2	Female
17	5	53	2	Female
17	7	74	2	Female
17	9	94	2	Female
17	10	100	2	Female
17	12	91	2	Female
17	16	157	3	Female
17	19	230	3	Female
17	23	314	3	Female
17	25	339	3	Female
17	28	390	3	Female
17	32	436	3	Female
17	36	465	3	Female
17	39	480	3	Female
17	43	505	3	Female
17	45	514	3	Female
17	47	404	3	Female
18	0	25	2	Male
18	3	46	2	Male
18	5	62	2	Male
18	7	78	2	Male
18	8	82	2	Male
18	10	76	2	Male
18	14	137	3	Male
18	17	197	3	Male
18	21	278	3	Male
18	23	307	3	Male
18	26	336	3	Male
18	30	373	3	Male
18	34	399	3	Male
18	37	409	3	Male
18	40	411	3	Male
18	42	372	3	Male
18	44	400	3	Male
19	0	22	2	Male
19	2	27	2	Male
19	5	49	2	Male
19	8	78	2	Male
19	12	118	2	Male
19	13	105	2	Male
19	14	108	2	Male
19	15	132	3	Male
19	19	182	3	Male
19	22	217	3	Male
19	26	310	3	Male
19	28	325	3	Male
19	31	386	3	Male
19	35	440	3	Male
19	39	471	3	Male
19	42	503	3	Male
19	46	487	3	Male
19	48	441	3	Male
19	50	402	3	Male
19	52	421	3	Male
19	54	443	3	Male
20	0	23	2	Female
20	2	34	2	Female
20	5	64	2	Female
20	8	97	2	Female
20	9	107	2	Female
20	12	108	2	Female
20	13	132	3	Female
20	15	158	3	Female
20	19	215	3	Female
20	22	237	3	Female
20	26	290	3	Female
20	28	301	3	Female
20	31	345	3	Female
20	35	380	3	Female
20	39	420	3	Female
20	42	443	3	Female
20	44	437	3	Female
20	46	441	3	Female
20	48	438	3	Female
20	50	420	3	Female
20	53	422	3	Female
21	0	22	2	Male
21	2	35	2	Male
21	4	52	2	Male
21	7	73	2	Male
21	10	106	2	Male
21	11	99	2	Male
21	13	119	3	Male
21	17	192	3	Male
21	20	271	3	Male
21	24	341	3	Male
21	26	357	3	Male
21	29	405	3	Male
21	33	456	3	Male
21	37	470	3	Male
21	40	477	3	Male
21	44	453	3	Male
21	46	396	3	Male
22	0	22	2	Female
22	3	38	2	Female
22	6	62	2	Female
22	8	73	2	Female
22	10	85	2	Female
22	12	100	2	Female
22	13	90	2	Female
22	17	135	3	Female
22	20	170	3	Female
22	24	264	3	Female
22	26	289	3	Female
22	29	335	3	Female
22	33	367	3	Female
22	37	410	3	Female
22	40	418	3	Female
22	44	427	3	Female
22	46	425	3	Female
22	48	424	3	Female
22	50	386	3	Female
22	52	435	3	Female
23	0	23	2	Female
23	3	43	2	Female
23	6	62	2	Female
23	8	87	2	Female
23	10	101	2	Female
23	11	97	2	Female
23	12	97	2	Female
23	13	99	3	Female
23	17	159	3	Female
23	20	194	3	Female
23	24	276	3	Female
23	26	290	3	Female
23	29	342	3	Female
23	33	366	3	Female
23	37	398	3	Female
23	40	420	3	Female
23	44	438	3	Female
23	46	438	3	Female
23	48	433	3	Female
23	50	435	3	Female
23	52	422	3	Female
24	0	21	2	Female
24	3	37	2	Female
24	6	60	2	Female
24	8	88	2	Female
24	10	103	2	Female
24	12	101	2	Female
24	14	127	3	Female
24	16	152	3	Female
24	21	228	3	Female
24	24	274	3	Female
24	30	348	3	Female
24	33	362	3	Female
24	36	376	3	Female
24	38	397	3	Female
24	42	391	3	Female
24	47	405	3	Female
24	49	368	3	Female
25	0	25	2	Female
25	3	41	2	Female
25	6	65	2	Female
25	8	88	2	Female
25	10	94	2	Female
25	12	96	2	Female
25	14	93	3	Female
25	16	124	3	Female
25	21	182	3	Female
25	24	233	3	Female
25	30	328	3	Female
25	33	348	3	Female
25	36	369	3	Female
25	38	386	3	Female
25	42	401	3	Female
25	47	427	3	Female
25	49	422	3	Female
25	53	420	3	Female
26	0	18	2	Female
26	3	33	2	Female
26	5	51	2	Female
26	8	79	2	Female
26	10	100	2	Female
26	12	101	2	Female
26	16	153	3	Female
26	18	180	3	Female
26	23	270	3	Female
26	26	328	3	Female
26	32	370	3	Female
26	35	390	3	Female
26	38	415	3	Female
26	40	405	3	Female
26	44	402	3	Female
27	0	17	2	Male
27	2	29	2	Male
27	5	49	2	Male
27	8	74	2	Male
27	10	91	2	Male
27	12	100	2	Male
27	15	100	3	Male
27	19	174	3	Male
27	21	194	3	Male
27	24	256	3	Male
27	28	309	3	Male
27	32	351	3	Male
27	35	374	3	Male
27	39	402	3	Male
27	41	418	3	Male
27	43	416	3	Male
27	46	417	3	Male
27	48	380	3	Male
28	0	16	2	Male
28	3	26	2	Male
28	6	39	2	Male
28	9	55	2	Male
28	11	67	2	Male
28	13	84	2	Male
28	17	86	2	Male
28	19	96	3	Male
28	24	167	3	Male
28	27	218	3	Male
28	33	301	3	Male
28	39	348	3	Male
28	41	349	3	Male
28	45	369	3	Male
28	49	390	3	Male
28	51	391	3	Male
28	57	398	3	Male
28	59	368	3	Male
28	61	323	3	Male
29	0	20	2	Female
29	2	29	2	Female
29	5	44	2	Female
29	9	77	2	Female
29	11	87	2	Female
29	14	115	2	Female
29	15	114	2	Female
29	18	146	3	Female
29	20	185	3	Female
29	22	247	3	Female
29	25	299	3	Female
29	29	355	3	Female
29	31	372	3	Female
29	33	382	3	Female
29	37	425	3	Female
29	39	443	3	Female
29	43	476	3	Female
29	46	490	3	Female
29	51	497	3	Female
30	0	16	2	Female
30	2	28	2	Female
30	4	36	2	Female
30	7	64	2	Female
30	9	88	2	Female
30	11	93	2	Female
30	13	82	2	Female
30	15	127	3	Female
30	18	180	3	Female
30	22	230	3	Female
30	24	260	3	Female
30	26	293	3	Female
30	30	340	3	Female
30	32	356	3	Female
30	37	406	3	Female
30	40	434	3	Female
30	46	459	3	Female
30	52	432	3	Female
30	54	355	3	Female
31	0	16	2	Female
31	2	24	2	Female
31	5	30	2	Female
31	9	46	2	Female
31	12	66	2	Female
31	15	80	2	Female
31	19	101	2	Female
31	21	90	2	Female
31	23	116	3	Female
31	27	157	3	Female
31	29	187	3	Female
31	34	264	3	Female
31	37	313	3	Female
31	43	369	3	Female
31	49	419	3	Female
31	51	441	3	Female
31	55	474	3	Female
31	59	486	3	Female
31	61	443	3	Female
32	0	23	2	Male
32	3	43	2	Male
32	7	67	2	Male
32	11	90	2	Male
32	13	101	2	Male
32	15	93	2	Male
32	17	92	3	Male
32	20	154	3	Male
32	23	206	3	Male
32	27	271	3	Male
32	29	303	3	Male
32	31	325	3	Male
32	35	366	3	Male
32	37	390	3	Male
32	42	443	3	Male
32	45	477	3	Male
32	51	527	3	Male
32	57	539	3	Male
32	59	549	3	Male
32	62	534	3	Male
33	0	23	2	Female
33	2	36	2	Female
33	4	50	2	Female
33	6	57	2	Female
33	9	74	2	Female
33	11	89	2	Female
33	13	96	2	Female
33	15	89	2	Female
33	17	116	3	Female
33	20	152	3	Female
33	24	207	3	Female
33	26	234	3	Female
33	28	256	3	Female
33	32	295	3	Female
33	34	323	3	Female
33	39	386	3	Female
33	42	397	3	Female
33	48	419	3	Female
33	54	365	3	Female
33	56	280	3	Female
34	0	24	2	Female
34	2	35	2	Female
34	4	46	2	Female
34	7	68	2	Female
34	11	93	2	Female
34	13	87	2	Female
34	15	117	3	Female
34	19	173	3	Female
34	21	211	3	Female
34	26	276	3	Female
34	29	312	3	Female
34	35	376	3	Female
34	41	422	3	Female
34	43	422	3	Female
34	47	442	3	Female
34	51	467	3	Female
34	53	442	3	Female
35	0	18	2	Male
35	2	29	2	Male
35	4	41	2	Male
35	7	57	2	Male
35	11	93	2	Male
35	13	89	2	Male
35	15	115	3	Male
35	19	184	3	Male
35	21	206	3	Male
35	26	298	3	Male
35	29	319	3	Male
35	35	400	3	Male
35	41	447	3	Male
35	43	463	3	Male
35	47	483	3	Male
35	51	506	3	Male
35	53	483	3	Male
36	0	16	2	Male
36	2	19	2	Male
36	4	25	2	Male
36	8	38	2	Male
36	10	45	2	Male
36	14	69	2	Male
36	17	78	2	Male
36	20	82	2	Male
36	24	101	3	Male
36	30	159	3	Male
36	32	181	3	Male
36	36	216	3	Male
36	41	263	3	Male
36	43	267	3	Male
36	49	306	3	Male
36	51	325	3	Male
36	53	333	3	Male
36	56	341	3	Male
36	60	352	3	Male
36	63	356	3	Male
36	66	340	3	Male
36	69	283	3	Male
37	0	14	2	Female
37	2	20	2	Female
37	5	33	2	Female
37	9	55	2	Female
37	11	69	2	Female
37	13	86	2	Female
37	16	78	2	Female
37	20	105	3	Female
37	22	136	3	Female
37	24	167	3	Female
37	28	225	3	Female
37	30	247	3	Female
37	35	307	3	Female
37	38	339	3	Female
37	44	403	3	Female
37	50	421	3	Female
37	52	434	3	Female
37	56	455	3	Female
37	61	454	3	Female
37	63	422	3	Female
38	0	17	2	Female
38	3	36	2	Female
38	5	51	2	Female
38	8	66	2	Female
38	12	84	2	Female
38	14	76	2	Female
38	16	122	3	Female
38	19	165	3	Female
38	23	212	3	Female
38	25	230	3	Female
38	31	285	3	Female
38	33	298	3	Female
38	38	336	3	Female
38	41	358	3	Female
38	47	396	3	Female
38	53	388	3	Female
38	55	322	3	Female
39	0	19	2	Male
39	2	26	2	Male
39	4	34	2	Male
39	8	60	2	Male
39	10	70	2	Male
39	12	75	2	Male
39	15	77	3	Male
39	18	129	3	Male
39	24	215	3	Male
39	30	300	3	Male
39	32	322	3	Male
39	36	353	3	Male
39	41	393	3	Male
39	43	404	3	Male
39	49	424	3	Male
39	51	424	3	Male
39	53	422	3	Male
39	58	435	3	Male
40	0	21	2	Female
40	2	33	2	Female
40	4	55	2	Female
40	6	68	2	Female
40	8	89	2	Female
40	13	104	3	Female
40	16	120	3	Female
40	22	203	3	Female
40	28	270	3	Female
40	30	296	3	Female
40	34	333	3	Female
40	39	364	3	Female
40	41	385	3	Female
40	47	421	3	Female
40	49	430	3	Female
41	0	24	2	Female
41	2	35	2	Female
41	4	47	2	Female
41	6	59	2	Female
41	8	70	2	Female
41	11	87	2	Female
41	13	92	3	Female
41	16	139	3	Female
41	22	221	3	Female
41	28	313	3	Female
41	30	341	3	Female
41	34	374	3	Female
41	39	398	3	Female
41	41	420	3	Female
41	46	448	3	Female
41	52	463	3	Female
42	0	24	2	Male
42	2	34	2	Male
42	7	60	2	Male
42	10	83	2	Male
42	12	87	2	Male
42	16	124	3	Male
42	22	207	3	Male
42	24	239	3	Male
42	28	293	3	Male
42	33	328	3	Male
42	35	330	3	Male
42	41	379	3	Male
42	43	379	3	Male
42	46	371	3	Male
42	51	368	3	Male
43	0	22	2	Female
43	2	32	2	Female
43	4	43	2	Female
43	7	60	2	Female
43	9	82	2	Female
43	11	99	2	Female
43	15	118	3	Female
43	17	161	3	Female
43	21	225	3	Female
43	25	290	3	Female
43	31	383	3	Female
43	37	400	3	Female
43	39	429	3	Female
43	43	442	3	Female
43	48	453	3	Female
43	50	458	3	Female
44	0	19	2	Female
44	2	26	2	Female
44	5	57	2	Female
44	8	78	2	Female
44	11	85	2	Female
44	13	84	2	Female
44	15	120	3	Female
44	18	158	3	Female
44	22	244	3	Female
44	24	273	3	Female
44	27	320	3	Female
44	31	367	3	Female
44	35	400	3	Female
44	38	424	3	Female
44	42	439	3	Female
44	44	446	3	Female
44	46	431	3	Female
44	50	362	3	Female
45	0	20	2	Male
45	2	31	2	Male
45	5	52	2	Male
45	8	78	2	Male
45	11	101	2	Male
45	13	97	2	Male
45	15	122	3	Male
45	18	166	3	Male
45	22	265	3	Male
45	24	295	3	Male
45	27	351	3	Male
45	31	378	3	Male
45	35	427	3	Male
45	38	456	3	Male
45	42	463	3	Male
45	44	471	3	Male
45	46	424	3	Male
46	0	20	2	Male
46	2	27	2	Male
46	5	57	2	Male
46	8	83	2	Male
46	11	86	2	Male
46	13	86	2	Male
46	15	150	3	Male
46	18	198	3	Male
46	22	273	3	Male
46	24	307	3	Male
46	27	350	3	Male
46	31	387	3	Male
46	35	416	3	Male
46	38	418	3	Male
46	42	433	3	Male
46	44	431	3	Male
46	46	422	3	Male
47	0	17	2	Male
47	2	25	2	Male
47	5	55	2	Male
47	8	74	2	Male
47	11	94	2	Male
47	13	101	2	Male
47	15	119	3	Male
47	18	166	3	Male
47	22	227	3	Male
47	24	245	3	Male
47	27	293	3	Male
47	31	313	3	Male
47	35	354	3	Male
47	38	367	3	Male
47	42	405	3	Male
47	44	405	3	Male
47	46	415	3	Male
47	50	399	3	Male
47	52	367	3	Male
48	0	22	2	Male
48	2	38	2	Male
48	5	61	2	Male
48	8	97	2	Male
48	11	83	2	Male
48	13	98	3	Male
48	15	161	3	Male
48	18	221	3	Male
48	22	304	3	Male
48	24	320	3	Male
48	27	356	3	Male
48	31	386	3	Male
48	35	421	3	Male
48	38	412	3	Male
48	42	420	3	Male
48	44	400	3	Male
48	46	348	3	Male
49	0	21	2	Female
49	2	37	2	Female
49	5	61	2	Female
49	8	99	2	Female
49	11	91	2	Female
49	13	111	3	Female
49	15	169	3	Female
49	18	235	3	Female
49	22	313	3	Female
49	24	330	3	Female
49	27	384	3	Female
49	31	433	3	Female
49	35	474	3	Female
49	38	493	3	Female
49	42	501	3	Female
49	44	501	3	Female
49	46	476	3	Female
50	0	19	2	Male
50	2	30	2	Male
50	5	51	2	Male
50	8	70	2	Male
50	11	89	2	Male
50	13	88	2	Male
50	15	106	3	Male
50	18	152	3	Male
50	22	238	3	Male
50	24	272	3	Male
50	27	323	3	Male
50	31	390	3	Male
50	35	414	3	Male
50	38	445	3	Male
50	42	453	3	Male
50	44	444	3	Male
50	46	439	3	Male
50	50	373	3	Male
50	52	430	3	Male
51	0	20	2	Female
51	2	29	2	Female
51	4	39	2	Female
51	7	53	2	Female
51	11	82	2	Female
51	13	90	2	Female
51	15	81	2	Female
51	19	130	3	Female
51	21	148	3	Female
51	26	224	3	Female
51	29	261	3	Female
51	34	311	3	Female
51	40	360	3	Female
51	42	382	3	Female
51	46	409	3	Female
51	51	428	3	Female
51	53	418	3	Female
52	0	19	2	Male
52	2	30	2	Male
52	5	51	2	Male
52	8	93	2	Male
52	10	109	2	Male
52	12	119	2	Male
52	16	160	3	Male
52	19	202	3	Male
52	23	299	3	Male
52	25	325	3	Male
52	28	377	3	Male
52	32	431	3	Male
52	36	479	3	Male
52	39	514	3	Male
52	43	519	3	Male
52	45	534	3	Male
52	47	523	3	Male
52	51	390	3	Male
52	53	459	3	Male
53	0	19	2	Male
53	2	25	2	Male
53	5	46	2	Male
53	7	72	2	Male
53	10	108	2	Male
53	11	115	2	Male
53	13	108	2	Male
53	14	108	2	Male
53	17	173	3	Male
53	19	194	3	Male
53	22	265	3	Male
53	26	331	3	Male
53	30	408	3	Male
53	33	442	3	Male
53	37	468	3	Male
53	39	478	3	Male
53	41	486	3	Male
53	45	491	3	Male
53	47	491	3	Male
53	52	474	3	Male
53	55	422	3	Male
54	0	20	2	Female
54	2	27	2	Female
54	5	46	2	Female
54	7	78	2	Female
54	10	107	2	Female
54	11	119	2	Female
54	13	122	2	Female
54	14	113	2	Female
54	17	141	3	Female
54	19	176	3	Female
54	22	250	3	Female
54	26	320	3	Female
54	30	380	3	Female
54	33	403	3	Female
54	37	433	3	Female
54	39	437	3	Female
54	41	450	3	Female
54	45	489	3	Female
54	47	486	3	Female
54	52	473	3	Female
54	55	353	3	Female
55	0	22	2	Female
55	2	36	2	Female
55	4	69	2	Female
55	7	110	2	Female
55	9	112	2	Female
55	11	99	2	Female
55	13	115	3	Female
55	16	164	3	Female
55	18	195	3	Female
55	21	276	3	Female
55	25	333	3	Female
55	29	386	3	Female
55	32	431	3	Female
55	36	462	3	Female
55	38	478	3	Female
55	40	496	3	Female
55	44	521	3	Female
55	46	503	3	Female
55	51	404	3	Female
